# Supplementary material for: Direct photo-patterning of halide perovskites toward machine-learning-assisted erasable photonic cryptography
Source: Nat Commun. 2025 Apr 7;16:3316. doi: 10.1038/s41467-025-58677-7 (PMC11977006; doi:10.1038/s41467-025-58677-7)
Supplement: Supplementary file 3 — Supplementary Data 1-4 [file 41467_2025_58677_MOESM3_ESM.zip]

Archive with 4 entries (4 files):
- Supplementary Computational Data 1.cif
- Supplementary_Computational Data 2.cif
- Supplementary_Computational Data 3.cif
- Supplementary_Computational Data 4.cif
