# Supplementary material for: Direct photo-patterning of halide perovskites toward machine-learning-assisted erasable photonic cryptography
Source: Nat Commun. 2025 Apr 7;16:3316. doi: 10.1038/s41467-025-58677-7 (PMC11977006; doi:10.1038/s41467-025-58677-7)
Supplement: Supplementary file 3 — Supplementary Data 1-4 [file 41467_2025_58677_MOESM3_ESM.zip › Supplementary Computational Data 1.cif]

#======================================================================
# CRYSTAL DATA
#----------------------------------------------------------------------
data_VESTA_phase_1

_chemical_name_common                  ' CONTCAR                              '
_cell_length_a                         11.840000
_cell_length_b                         11.840000
_cell_length_c                         25.611700
_cell_angle_alpha                      90.000000
_cell_angle_beta                       90.000000
_cell_angle_gamma                      90.000000
_cell_volume                           3590.391632
_space_group_name_H-M_alt              'P 1'
_space_group_IT_number                 1

loop_
_space_group_symop_operation_xyz
   'x, y, z'

loop_
   _atom_site_label
   _atom_site_occupancy
   _atom_site_fract_x
   _atom_site_fract_y
   _atom_site_fract_z
   _atom_site_adp_type
   _atom_site_U_iso_or_equiv
   _atom_site_type_symbol
   C1         1.0     0.312270     0.955240     0.199760    Uiso  ? C
   C2         1.0     0.352970     0.965387     0.474790    Uiso  ? C
   C3         1.0     0.928370     0.931090     0.198500    Uiso  ? C
   C4         1.0     0.857564     0.959277     0.450914    Uiso  ? C
   C5         1.0     0.321730     0.488610     0.141700    Uiso  ? C
   C6         1.0     0.359420     0.477132     0.474051    Uiso  ? C
   C7         1.0     0.829820     0.508410     0.173740    Uiso  ? C
   C8         1.0     0.832868     0.477098     0.456151    Uiso  ? C
   N1         1.0     0.385970     0.017650     0.236880    Uiso  ? N
   N2         1.0     0.352316     0.089714     0.466165    Uiso  ? N
   N3         1.0     0.883470     0.038250     0.220250    Uiso  ? N
   N4         1.0     0.848086     0.069646     0.423470    Uiso  ? N
   N5         1.0     0.316710     0.504890     0.199200    Uiso  ? N
   N6         1.0     0.356456     0.578204     0.439527    Uiso  ? N
   N7         1.0     0.918770     0.453050     0.205860    Uiso  ? N
   N8         1.0     0.830110     0.592403     0.432958    Uiso  ? N
   H1         1.0     0.326080     0.864680     0.205160    Uiso  ? H
   H2         1.0     0.367317     0.947264     0.516192    Uiso  ? H
   H3         1.0     0.334420     0.979490     0.159830    Uiso  ? H
   H4         1.0     0.421645     0.928447     0.451693    Uiso  ? H
   H5         1.0     0.224180     0.976800     0.207770    Uiso  ? H
   H6         1.0     0.271702     0.930364     0.462205    Uiso  ? H
   H7         1.0     0.470830     0.010260     0.225670    Uiso  ? H
   H8         1.0     0.430502     0.126540     0.474771    Uiso  ? H
   H9         1.0     0.378160     0.987400     0.274600    Uiso  ? H
   H10        1.0     0.287676     0.130219     0.485592    Uiso  ? H
   H11        1.0     0.367970     0.102940     0.237630    Uiso  ? H
   H12        1.0     0.339833     0.108002     0.426094    Uiso  ? H
   H13        1.0     0.902030     0.860880     0.223490    Uiso  ? H
   H14        1.0     0.866165     0.974877     0.492863    Uiso  ? H
   H15        1.0     0.020560     0.935760     0.197160    Uiso  ? H
   H16        1.0     0.932129     0.914638     0.436198    Uiso  ? H
   H17        1.0     0.895440     0.919420     0.158910    Uiso  ? H
   H18        1.0     0.780813     0.910249     0.443184    Uiso  ? H
   H19        1.0     0.915260     0.053160     0.257410    Uiso  ? H
   H20        1.0     0.918856     0.119984     0.430327    Uiso  ? H
   H21        1.0     0.795430     0.035360     0.221300    Uiso  ? H
   H22        1.0     0.775420     0.113448     0.435220    Uiso  ? H
   H23        1.0     0.903460     0.105960     0.195660    Uiso  ? H
   H24        1.0     0.840758     0.056543     0.383583    Uiso  ? H
   H25        1.0     0.379960     0.419740     0.132630    Uiso  ? H
   H26        1.0     0.364851     0.504734     0.514778    Uiso  ? H
   H27        1.0     0.352160     0.566530     0.123440    Uiso  ? H
   H28        1.0     0.433708     0.426565     0.463682    Uiso  ? H
   H29        1.0     0.236740     0.469420     0.127330    Uiso  ? H
   H30        1.0     0.281927     0.428134     0.467886    Uiso  ? H
   H31        1.0     0.393370     0.535820     0.213130    Uiso  ? H
   H32        1.0     0.429276     0.627890     0.443544    Uiso  ? H
   H33        1.0     0.297870     0.430180     0.218170    Uiso  ? H
   H34        1.0     0.284826     0.627307     0.446427    Uiso  ? H
   H35        1.0     0.254120     0.563430     0.208530    Uiso  ? H
   H36        1.0     0.350852     0.552886     0.400624    Uiso  ? H
   H37        1.0     0.811340     0.454780     0.140110    Uiso  ? H
   H38        1.0     0.829502     0.484235     0.498769    Uiso  ? H
   H39        1.0     0.862310     0.589780     0.160130    Uiso  ? H
   H40        1.0     0.911314     0.434825     0.444552    Uiso  ? H
   H41        1.0     0.754620     0.520520     0.197940    Uiso  ? H
   H42        1.0     0.759477     0.429777     0.441981    Uiso  ? H
   H43        1.0     0.988030     0.432570     0.183500    Uiso  ? H
   H44        1.0     0.899822     0.639614     0.444371    Uiso  ? H
   H45        1.0     0.889410     0.379400     0.223110    Uiso  ? H
   H46        1.0     0.755794     0.636061     0.442251    Uiso  ? H
   H47        1.0     0.943410     0.505840     0.236090    Uiso  ? H
   H48        1.0     0.834547     0.591013     0.392081    Uiso  ? H
   Pb1        1.0     0.137630     0.226330     0.103430    Uiso  ? Pb
   Pb2        1.0     0.105381     0.242718     0.338053    Uiso  ? Pb
   Pb3        1.0     0.606750     0.226560     0.130480    Uiso  ? Pb
   Pb4        1.0     0.595819     0.254006     0.336904    Uiso  ? Pb
   Pb5        1.0     0.098860     0.711970     0.086550    Uiso  ? Pb
   Pb6        1.0     0.122640     0.715853     0.327071    Uiso  ? Pb
   Pb7        1.0     0.610220     0.710770     0.108410    Uiso  ? Pb
   Pb8        1.0     0.579964     0.754178     0.330467    Uiso  ? Pb
   Br1        1.0     0.036010     0.487300     0.066050    Uiso  ? Br
   Br2        1.0     0.237455     0.498533     0.327259    Uiso  ? Br
   Br3        1.0     0.414220     0.158780     0.079160    Uiso  ? Br
   Br4        1.0     0.339688     0.153433     0.346114    Uiso  ? Br
   Br5        1.0     0.158630     0.252890     0.216710    Uiso  ? Br
   Br6        1.0     0.085120     0.228241     0.451998    Uiso  ? Br
   Br7        1.0     0.598110     0.483880     0.076350    Uiso  ? Br
   Br8        1.0     0.897390     0.220670     0.123220    Uiso  ? Br
   Br9        1.0     0.841827     0.276450     0.305478    Uiso  ? Br
   Br10       1.0     0.499230     0.297140     0.227010    Uiso  ? Br
   Br11       1.0     0.608860     0.205383     0.454110    Uiso  ? Br
   Br12       1.0     0.126870     0.000910     0.080500    Uiso  ? Br
   Br13       1.0     0.046986     0.007530     0.328112    Uiso  ? Br
   Br14       1.0     0.400280     0.775170     0.072350    Uiso  ? Br
   Br15       1.0     0.101070     0.684920     0.201370    Uiso  ? Br
   Br16       1.0     0.100551     0.712125     0.441587    Uiso  ? Br
   Br17       1.0     0.628780     0.999260     0.176040    Uiso  ? Br
   Br18       1.0     0.677261    -0.020186     0.325952    Uiso  ? Br
   Br19       1.0     0.878500     0.780230     0.069180    Uiso  ? Br
   Br20       1.0     0.887019     0.662978     0.312360    Uiso  ? Br
   Br21       1.0     0.546810     0.661900     0.217810    Uiso  ? Br
   Br22       1.0     0.588891     0.746422     0.449674    Uiso  ? Br
   Br23       1.0     0.577362     0.482029     0.369043    Uiso  ? Br
