# Supplementary material for: Direct photo-patterning of halide perovskites toward machine-learning-assisted erasable photonic cryptography
Source: Nat Commun. 2025 Apr 7;16:3316. doi: 10.1038/s41467-025-58677-7 (PMC11977006; doi:10.1038/s41467-025-58677-7)
Supplement: Supplementary file 3 — Supplementary Data 1-4 [file 41467_2025_58677_MOESM3_ESM.zip › Supplementary_Computational Data 2.cif]

#======================================================================
# CRYSTAL DATA
#----------------------------------------------------------------------
data_VESTA_phase_1

_chemical_name_common                  ' CH3NH3PbBr3\(1\0\0)\(2)              '
_cell_length_a                         11.840000
_cell_length_b                         11.840000
_cell_length_c                         25.611700
_cell_angle_alpha                      90.000000
_cell_angle_beta                       90.000000
_cell_angle_gamma                      90.000000
_cell_volume                           3590.391632
_space_group_name_H-M_alt              'P 1'
_space_group_IT_number                 1

loop_
_space_group_symop_operation_xyz
   'x, y, z'

loop_
   _atom_site_label
   _atom_site_occupancy
   _atom_site_fract_x
   _atom_site_fract_y
   _atom_site_fract_z
   _atom_site_adp_type
   _atom_site_U_iso_or_equiv
   _atom_site_type_symbol
   C1         1.0     0.312270     0.955236     0.199762    Uiso  ? C
   C2         1.0     0.388626     0.966520     0.464961    Uiso  ? C
   C3         1.0     0.928366     0.931087     0.198502    Uiso  ? C
   C4         1.0     0.827657     0.968596     0.443478    Uiso  ? C
   C5         1.0     0.321730     0.488607     0.141702    Uiso  ? C
   C6         1.0     0.341938     0.478843     0.465307    Uiso  ? C
   C7         1.0     0.829823     0.508409     0.173743    Uiso  ? C
   C8         1.0     0.840709     0.471670     0.469394    Uiso  ? C
   N1         1.0     0.385967     0.017652     0.236879    Uiso  ? N
   N2         1.0     0.364844     0.089640     0.459958    Uiso  ? N
   N3         1.0     0.883473     0.038251     0.220247    Uiso  ? N
   N4         1.0     0.826944     0.084578     0.420956    Uiso  ? N
   N5         1.0     0.316705     0.504887     0.199197    Uiso  ? N
   N6         1.0     0.342842     0.584761     0.434022    Uiso  ? N
   N7         1.0     0.918766     0.453054     0.205857    Uiso  ? N
   N8         1.0     0.840091     0.581169     0.440910    Uiso  ? N
   H1         1.0     0.326078     0.864675     0.205161    Uiso  ? H
   H2         1.0     0.416015     0.947549     0.504838    Uiso  ? H
   H3         1.0     0.334418     0.979487     0.159830    Uiso  ? H
   H4         1.0     0.455713     0.944773     0.437301    Uiso  ? H
   H5         1.0     0.224182     0.976804     0.207771    Uiso  ? H
   H6         1.0     0.312148     0.919001     0.455091    Uiso  ? H
   H7         1.0     0.470832     0.010264     0.225675    Uiso  ? H
   H8         1.0     0.437151     0.138291     0.467496    Uiso  ? H
   H9         1.0     0.378159     0.987402     0.274597    Uiso  ? H
   H10        1.0     0.299045     0.116383     0.483083    Uiso  ? H
   H11        1.0     0.367965     0.102943     0.237633    Uiso  ? H
   H12        1.0     0.342313     0.110622     0.421157    Uiso  ? H
   H13        1.0     0.902028     0.860876     0.223493    Uiso  ? H
   H14        1.0     0.832395     0.975024     0.486068    Uiso  ? H
   H15        1.0     0.020563     0.935764     0.197156    Uiso  ? H
   H16        1.0     0.901679     0.923504     0.428462    Uiso  ? H
   H17        1.0     0.895438     0.919421     0.158908    Uiso  ? H
   H18        1.0     0.749700     0.925348     0.431943    Uiso  ? H
   H19        1.0     0.915260     0.053156     0.257407    Uiso  ? H
   H20        1.0     0.901087     0.128190     0.430154    Uiso  ? H
   H21        1.0     0.795429     0.035363     0.221297    Uiso  ? H
   H22        1.0     0.757615     0.131391     0.434317    Uiso  ? H
   H23        1.0     0.903461     0.105955     0.195663    Uiso  ? H
   H24        1.0     0.820316     0.081128     0.380711    Uiso  ? H
   H25        1.0     0.379963     0.419741     0.132631    Uiso  ? H
   H26        1.0     0.345474     0.500367     0.506859    Uiso  ? H
   H27        1.0     0.352162     0.566526     0.123436    Uiso  ? H
   H28        1.0     0.415854     0.427791     0.454842    Uiso  ? H
   H29        1.0     0.236743     0.469423     0.127327    Uiso  ? H
   H30        1.0     0.264157     0.432095     0.456736    Uiso  ? H
   H31        1.0     0.393368     0.535817     0.213132    Uiso  ? H
   H32        1.0     0.418232     0.629940     0.438982    Uiso  ? H
   H33        1.0     0.297869     0.430182     0.218167    Uiso  ? H
   H34        1.0     0.274138     0.636328     0.443228    Uiso  ? H
   H35        1.0     0.254123     0.563426     0.208535    Uiso  ? H
   H36        1.0     0.332269     0.566243     0.394423    Uiso  ? H
   H37        1.0     0.811344     0.454781     0.140106    Uiso  ? H
   H38        1.0     0.839456     0.488204     0.511462    Uiso  ? H
   H39        1.0     0.862309     0.589781     0.160132    Uiso  ? H
   H40        1.0     0.917155     0.424241     0.459215    Uiso  ? H
   H41        1.0     0.754620     0.520521     0.197941    Uiso  ? H
   H42        1.0     0.765428     0.423013     0.458650    Uiso  ? H
   H43        1.0     0.988031     0.432567     0.183504    Uiso  ? H
   H44        1.0     0.910776     0.630155     0.449905    Uiso  ? H
   H45        1.0     0.889405     0.379401     0.223110    Uiso  ? H
   H46        1.0     0.766046     0.627264     0.448213    Uiso  ? H
   H47        1.0     0.943411     0.505838     0.236087    Uiso  ? H
   H48        1.0     0.844546     0.570508     0.400249    Uiso  ? H
   Pb1        1.0     0.137632     0.226332     0.103425    Uiso  ? Pb
   Pb2        1.0     0.091663     0.248673     0.338618    Uiso  ? Pb
   Pb3        1.0     0.606747     0.226556     0.130483    Uiso  ? Pb
   Pb4        1.0     0.589746     0.271034     0.336810    Uiso  ? Pb
   Pb5        1.0     0.098857     0.711965     0.086554    Uiso  ? Pb
   Pb6        1.0     0.101718     0.718815     0.326514    Uiso  ? Pb
   Pb7        1.0     0.610216     0.710766     0.108412    Uiso  ? Pb
   Pb8        1.0     0.578648     0.727998     0.330917    Uiso  ? Pb
   Br1        1.0     0.036013     0.487299     0.066045    Uiso  ? Br
   Br2        1.0     0.220739     0.505017     0.324872    Uiso  ? Br
   Br3        1.0     0.414224     0.158776     0.079155    Uiso  ? Br
   Br4        1.0     0.324591     0.180407     0.344440    Uiso  ? Br
   Br5        1.0     0.158625     0.252892     0.216712    Uiso  ? Br
   Br6        1.0     0.071502     0.228565     0.451686    Uiso  ? Br
   Br7        1.0     0.598110     0.483880     0.076350    Uiso  ? Br
   Br8        1.0     0.897391     0.220669     0.123222    Uiso  ? Br
   Br9        1.0     0.826489     0.271037     0.299880    Uiso  ? Br
   Br10       1.0     0.499229     0.297142     0.227010    Uiso  ? Br
   Br11       1.0     0.601997     0.244554     0.457938    Uiso  ? Br
   Br12       1.0     0.126874     0.000908     0.080503    Uiso  ? Br
   Br13       1.0     0.034192     0.009968     0.330352    Uiso  ? Br
   Br14       1.0     0.400278     0.775165     0.072347    Uiso  ? Br
   Br15       1.0     0.351211     0.816433     0.337190    Uiso  ? Br
   Br16       1.0     0.101072     0.684916     0.201372    Uiso  ? Br
   Br17       1.0     0.089901     0.719357     0.441638    Uiso  ? Br
   Br18       1.0     0.628782     0.999258     0.176039    Uiso  ? Br
   Br19       1.0     0.611675     0.030142     0.334579    Uiso  ? Br
   Br20       1.0     0.878500     0.780226     0.069175    Uiso  ? Br
   Br21       1.0     0.876702     0.609437     0.315311    Uiso  ? Br
   Br22       1.0     0.546809     0.661898     0.217807    Uiso  ? Br
   Br23       1.0     0.592631     0.716277     0.450870    Uiso  ? Br
