# Supplementary material for: Direct photo-patterning of halide perovskites toward machine-learning-assisted erasable photonic cryptography
Source: Nat Commun. 2025 Apr 7;16:3316. doi: 10.1038/s41467-025-58677-7 (PMC11977006; doi:10.1038/s41467-025-58677-7)
Supplement: Supplementary file 3 — Supplementary Data 1-4 [file 41467_2025_58677_MOESM3_ESM.zip › Supplementary_Computational Data 3.cif]

#======================================================================
# CRYSTAL DATA
#----------------------------------------------------------------------
data_VESTA_phase_1

_chemical_name_common                  ' CH3NH3PbBr3\(1\1\0)\(2)              '
_cell_length_a                         11.840000
_cell_length_b                         16.744301
_cell_length_c                         24.650200
_cell_angle_alpha                      90.000000
_cell_angle_beta                       90.000000
_cell_angle_gamma                      90.000000
_cell_volume                           4886.964358
_space_group_name_H-M_alt              'P 1'
_space_group_IT_number                 1

loop_
_space_group_symop_operation_xyz
   'x, y, z'

loop_
   _atom_site_label
   _atom_site_occupancy
   _atom_site_fract_x
   _atom_site_fract_y
   _atom_site_fract_z
   _atom_site_adp_type
   _atom_site_U_iso_or_equiv
   _atom_site_type_symbol
   C1         1.0     0.008598     0.270390     0.119864    Uiso  ? C
   C2         1.0     0.999273     0.051838     0.241107    Uiso  ? C
   C3         1.0     0.507020     0.258832     0.119742    Uiso  ? C
   C4         1.0     0.500823     0.051065     0.237234    Uiso  ? C
   C5         1.0     0.004146     0.764511     0.115026    Uiso  ? C
   C6         1.0     0.966559     0.564056     0.278690    Uiso  ? C
   C7         1.0     0.490245     0.758215     0.121127    Uiso  ? C
   C8         1.0     0.503814     0.565156     0.227559    Uiso  ? C
   N1         1.0     0.007719     0.330939     0.163984    Uiso  ? N
   N2         1.0     0.987844     0.095927     0.293272    Uiso  ? N
   N3         1.0     0.508815     0.323472     0.161062    Uiso  ? N
   N4         1.0     0.488032     0.084905     0.292673    Uiso  ? N
   N5         1.0     0.000718     0.822998     0.160386    Uiso  ? N
   N6         1.0     0.025366     0.619118     0.316737    Uiso  ? N
   N7         1.0     0.497564     0.828893     0.157483    Uiso  ? N
   N8         1.0     0.501619     0.599578     0.283171    Uiso  ? N
   H1         1.0     0.933222     0.232946     0.124238    Uiso  ? H
   H2         1.0     0.926309     0.065896     0.215571    Uiso  ? H
   H3         1.0     0.085236     0.234274     0.124265    Uiso  ? H
   H4         1.0     0.001240     0.987853     0.250336    Uiso  ? H
   H5         1.0     0.008154     0.301103     0.080629    Uiso  ? H
   H6         1.0     0.078345     0.069873     0.221606    Uiso  ? H
   H7         1.0     0.007315     0.304216     0.202315    Uiso  ? H
   H8         1.0     0.911533     0.081740     0.311805    Uiso  ? H
   H9         1.0     0.935432     0.366828     0.162660    Uiso  ? H
   H10        1.0     0.991329     0.157595     0.288242    Uiso  ? H
   H11        1.0     0.080548     0.366439     0.163076    Uiso  ? H
   H12        1.0     0.052891     0.079622     0.319268    Uiso  ? H
   H13        1.0     0.430937     0.222825     0.126413    Uiso  ? H
   H14        1.0     0.429415     0.070944     0.212427    Uiso  ? H
   H15        1.0     0.582997     0.222293     0.125129    Uiso  ? H
   H16        1.0     0.500736     0.985829     0.240469    Uiso  ? H
   H17        1.0     0.505614     0.285413     0.079140    Uiso  ? H
   H18        1.0     0.581282     0.071556     0.220246    Uiso  ? H
   H19        1.0     0.510055     0.299627     0.200456    Uiso  ? H
   H20        1.0     0.411784     0.067380     0.310060    Uiso  ? H
   H21        1.0     0.436345     0.359201     0.159185    Uiso  ? H
   H22        1.0     0.490573     0.147239     0.292040    Uiso  ? H
   H23        1.0     0.581287     0.358999     0.158329    Uiso  ? H
   H24        1.0     0.553720     0.065396     0.317346    Uiso  ? H
   H25        1.0     0.928060     0.727449     0.117244    Uiso  ? H
   H26        1.0     0.875438     0.574354     0.281250    Uiso  ? H
   H27        1.0     0.079942     0.727732     0.119968    Uiso  ? H
   H28        1.0     0.986484     0.502496     0.290384    Uiso  ? H
   H29        1.0     0.007041     0.797227     0.076593    Uiso  ? H
   H30        1.0     0.996306     0.575967     0.237419    Uiso  ? H
   H31        1.0     0.997366     0.794764     0.197873    Uiso  ? H
   H32        1.0     0.002515     0.607274     0.357101    Uiso  ? H
   H33        1.0     0.929055     0.859461     0.158351    Uiso  ? H
   H34        1.0     0.007286     0.678842     0.308850    Uiso  ? H
   H35        1.0     0.073816     0.858422     0.161014    Uiso  ? H
   H36        1.0     0.112051     0.612190     0.314180    Uiso  ? H
   H37        1.0     0.413122     0.725191     0.131333    Uiso  ? H
   H38        1.0     0.430315     0.587487     0.205246    Uiso  ? H
   H39        1.0     0.565087     0.721051     0.128043    Uiso  ? H
   H40        1.0     0.498510     0.500098     0.231069    Uiso  ? H
   H41        1.0     0.487245     0.778342     0.078875    Uiso  ? H
   H42        1.0     0.583162     0.582128     0.207876    Uiso  ? H
   H43        1.0     0.498702     0.811178     0.198384    Uiso  ? H
   H44        1.0     0.426762     0.583247     0.302561    Uiso  ? H
   H45        1.0     0.426454     0.865710     0.153819    Uiso  ? H
   H46        1.0     0.506828     0.661734     0.283020    Uiso  ? H
   H47        1.0     0.571633     0.861740     0.151574    Uiso  ? H
   H48        1.0     0.567986     0.576636     0.306275    Uiso  ? H
   Pb1        1.0     0.260786     0.327950     0.280076    Uiso  ? Pb
   Pb2        1.0     0.259338     0.084839     0.436759    Uiso  ? Pb
   Pb3        1.0     0.757977     0.327786     0.280050    Uiso  ? Pb
   Pb4        1.0     0.757022     0.085023     0.436458    Uiso  ? Pb
   Pb5        1.0     0.245614     0.833547     0.278503    Uiso  ? Pb
   Pb6        1.0     0.295226     0.590545     0.434611    Uiso  ? Pb
   Pb7        1.0     0.748575     0.835631     0.271523    Uiso  ? Pb
   Pb8        1.0     0.728802     0.584872     0.437695    Uiso  ? Pb
   Br1        1.0     0.515822     0.282857     0.291923    Uiso  ? Br
   Br2        1.0     0.482099     0.023671     0.436043    Uiso  ? Br
   Br3        1.0     0.260699     0.423701     0.176460    Uiso  ? Br
   Br4        1.0     0.284683     0.236679     0.392770    Uiso  ? Br
   Br5        1.0     0.254146     0.193653     0.210580    Uiso  ? Br
   Br6        1.0     0.273400     0.509959     0.334775    Uiso  ? Br
   Br7        1.0     0.015820     0.299535     0.297844    Uiso  ? Br
   Br8        1.0     0.982958     0.031461     0.439022    Uiso  ? Br
   Br9        1.0     0.754757     0.427178     0.178317    Uiso  ? Br
   Br10       1.0     0.781165     0.236585     0.392573    Uiso  ? Br
   Br11       1.0     0.768542     0.195476     0.208273    Uiso  ? Br
   Br12       1.0     0.685459     0.485042     0.348884    Uiso  ? Br
   Br13       1.0     0.494869     0.799507     0.290062    Uiso  ? Br
   Br14       1.0     0.247914     0.922210     0.171314    Uiso  ? Br
   Br15       1.0     0.240275     0.736336     0.387164    Uiso  ? Br
   Br16       1.0     0.226568     0.692422     0.215738    Uiso  ? Br
   Br17       1.0     0.234102     0.014696     0.333014    Uiso  ? Br
   Br18       1.0     0.992325     0.819364     0.299707    Uiso  ? Br
   Br19       1.0     0.963553     0.564074     0.442650    Uiso  ? Br
   Br20       1.0     0.751022     0.926955     0.167362    Uiso  ? Br
   Br21       1.0     0.739582     0.720023     0.373719    Uiso  ? Br
   Br22       1.0     0.758667     0.700228     0.203603    Uiso  ? Br
   Br23       1.0     0.739280     0.013626     0.332517    Uiso  ? Br
