# Supplementary material for: Direct photo-patterning of halide perovskites toward machine-learning-assisted erasable photonic cryptography
Source: Nat Commun. 2025 Apr 7;16:3316. doi: 10.1038/s41467-025-58677-7 (PMC11977006; doi:10.1038/s41467-025-58677-7)
Supplement: Supplementary file 3 — Supplementary Data 1-4 [file 41467_2025_58677_MOESM3_ESM.zip › Supplementary_Computational Data 4.cif]

#======================================================================
# CRYSTAL DATA
#----------------------------------------------------------------------
data_VESTA_phase_1

_chemical_name_common                  'CONTCAR\(2)'
_cell_length_a                         11.840000
_cell_length_b                         16.744301
_cell_length_c                         24.650200
_cell_angle_alpha                      90.000000
_cell_angle_beta                       90.000000
_cell_angle_gamma                      90.000000
_cell_volume                           4886.964358
_space_group_name_H-M_alt              'P 1'
_space_group_IT_number                 1

loop_
_space_group_symop_operation_xyz
   'x, y, z'

loop_
   _atom_site_label
   _atom_site_occupancy
   _atom_site_fract_x
   _atom_site_fract_y
   _atom_site_fract_z
   _atom_site_adp_type
   _atom_site_U_iso_or_equiv
   _atom_site_type_symbol
   C1         1.0     0.008600     0.270390     0.119860    Uiso  ? C
   C2         1.0     0.999270     0.051840     0.241110    Uiso  ? C
   C3         1.0     0.507020     0.258830     0.119740    Uiso  ? C
   C4         1.0     0.500820     0.051070     0.237230    Uiso  ? C
   C5         1.0     0.004150     0.764510     0.115030    Uiso  ? C
   C6         1.0     0.966560     0.564060     0.278690    Uiso  ? C
   C7         1.0     0.490240     0.758210     0.121130    Uiso  ? C
   C8         1.0     0.503810     0.565160     0.227560    Uiso  ? C
   N1         1.0     0.007720     0.330940     0.163980    Uiso  ? N
   N2         1.0     0.987840     0.095930     0.293270    Uiso  ? N
   N3         1.0     0.508820     0.323470     0.161060    Uiso  ? N
   N4         1.0     0.488030     0.084900     0.292670    Uiso  ? N
   N5         1.0     0.000720     0.823000     0.160390    Uiso  ? N
   N6         1.0     0.025370     0.619120     0.316740    Uiso  ? N
   N7         1.0     0.497560     0.828890     0.157480    Uiso  ? N
   N8         1.0     0.501620     0.599580     0.283170    Uiso  ? N
   H1         1.0     0.933220     0.232950     0.124240    Uiso  ? H
   H2         1.0     0.926310     0.065900     0.215570    Uiso  ? H
   H3         1.0     0.085240     0.234270     0.124270    Uiso  ? H
   H4         1.0     0.001240     0.987850     0.250340    Uiso  ? H
   H5         1.0     0.008150     0.301100     0.080630    Uiso  ? H
   H6         1.0     0.078340     0.069870     0.221610    Uiso  ? H
   H7         1.0     0.007310     0.304220     0.202320    Uiso  ? H
   H8         1.0     0.911530     0.081740     0.311810    Uiso  ? H
   H9         1.0     0.935430     0.366830     0.162660    Uiso  ? H
   H10        1.0     0.991330     0.157590     0.288240    Uiso  ? H
   H11        1.0     0.080550     0.366440     0.163080    Uiso  ? H
   H12        1.0     0.052890     0.079620     0.319270    Uiso  ? H
   H13        1.0     0.430940     0.222820     0.126410    Uiso  ? H
   H14        1.0     0.429420     0.070940     0.212430    Uiso  ? H
   H15        1.0     0.583000     0.222290     0.125130    Uiso  ? H
   H16        1.0     0.500740     0.985830     0.240470    Uiso  ? H
   H17        1.0     0.505610     0.285410     0.079140    Uiso  ? H
   H18        1.0     0.581280     0.071560     0.220250    Uiso  ? H
   H19        1.0     0.510060     0.299630     0.200460    Uiso  ? H
   H20        1.0     0.411780     0.067380     0.310060    Uiso  ? H
   H21        1.0     0.436340     0.359200     0.159180    Uiso  ? H
   H22        1.0     0.490570     0.147240     0.292040    Uiso  ? H
   H23        1.0     0.581290     0.359000     0.158330    Uiso  ? H
   H24        1.0     0.553720     0.065400     0.317350    Uiso  ? H
   H25        1.0     0.928060     0.727450     0.117240    Uiso  ? H
   H26        1.0     0.875440     0.574350     0.281250    Uiso  ? H
   H27        1.0     0.079940     0.727730     0.119970    Uiso  ? H
   H28        1.0     0.986480     0.502500     0.290380    Uiso  ? H
   H29        1.0     0.007040     0.797230     0.076590    Uiso  ? H
   H30        1.0     0.996310     0.575970     0.237420    Uiso  ? H
   H31        1.0     0.997370     0.794760     0.197870    Uiso  ? H
   H32        1.0     0.002510     0.607270     0.357100    Uiso  ? H
   H33        1.0     0.929060     0.859460     0.158350    Uiso  ? H
   H34        1.0     0.007290     0.678840     0.308850    Uiso  ? H
   H35        1.0     0.073820     0.858420     0.161010    Uiso  ? H
   H36        1.0     0.112050     0.612190     0.314180    Uiso  ? H
   H37        1.0     0.413120     0.725190     0.131330    Uiso  ? H
   H38        1.0     0.430310     0.587490     0.205250    Uiso  ? H
   H39        1.0     0.565090     0.721050     0.128040    Uiso  ? H
   H40        1.0     0.498510     0.500100     0.231070    Uiso  ? H
   H41        1.0     0.487240     0.778340     0.078870    Uiso  ? H
   H42        1.0     0.583160     0.582130     0.207880    Uiso  ? H
   H43        1.0     0.498700     0.811180     0.198380    Uiso  ? H
   H44        1.0     0.426760     0.583250     0.302560    Uiso  ? H
   H45        1.0     0.426450     0.865710     0.153820    Uiso  ? H
   H46        1.0     0.506830     0.661730     0.283020    Uiso  ? H
   H47        1.0     0.571630     0.861740     0.151570    Uiso  ? H
   H48        1.0     0.567990     0.576640     0.306280    Uiso  ? H
   Pb1        1.0     0.260790     0.327950     0.280080    Uiso  ? Pb
   Pb2        1.0     0.259340     0.084840     0.436760    Uiso  ? Pb
   Pb3        1.0     0.757980     0.327790     0.280050    Uiso  ? Pb
   Pb4        1.0     0.757020     0.085020     0.436460    Uiso  ? Pb
   Pb5        1.0     0.245610     0.833550     0.278500    Uiso  ? Pb
   Pb6        1.0     0.295230     0.590540     0.434610    Uiso  ? Pb
   Pb7        1.0     0.748580     0.835630     0.271520    Uiso  ? Pb
   Pb8        1.0     0.728800     0.584870     0.437690    Uiso  ? Pb
   Br1        1.0     0.515820     0.282860     0.291920    Uiso  ? Br
   Br2        1.0     0.482100     0.023670     0.436040    Uiso  ? Br
   Br3        1.0     0.260700     0.423700     0.176460    Uiso  ? Br
   Br4        1.0     0.284680     0.236680     0.392770    Uiso  ? Br
   Br5        1.0     0.254150     0.193650     0.210580    Uiso  ? Br
   Br6        1.0     0.273400     0.509960     0.334770    Uiso  ? Br
   Br7        1.0     0.015820     0.299530     0.297840    Uiso  ? Br
   Br8        1.0     0.982960     0.031460     0.439020    Uiso  ? Br
   Br9        1.0     0.754760     0.427180     0.178320    Uiso  ? Br
   Br10       1.0     0.781160     0.236580     0.392570    Uiso  ? Br
   Br11       1.0     0.768540     0.195480     0.208270    Uiso  ? Br
   Br12       1.0     0.494870     0.799510     0.290060    Uiso  ? Br
   Br13       1.0     0.247910     0.922210     0.171310    Uiso  ? Br
   Br14       1.0     0.240270     0.736340     0.387160    Uiso  ? Br
   Br15       1.0     0.226570     0.692420     0.215740    Uiso  ? Br
   Br16       1.0     0.234100     0.014700     0.333010    Uiso  ? Br
   Br17       1.0     0.992330     0.819360     0.299710    Uiso  ? Br
   Br18       1.0     0.963550     0.564070     0.442650    Uiso  ? Br
   Br19       1.0     0.751020     0.926950     0.167360    Uiso  ? Br
   Br20       1.0     0.739580     0.720020     0.373720    Uiso  ? Br
   Br21       1.0     0.758670     0.700230     0.203600    Uiso  ? Br
   Br22       1.0     0.739280     0.013630     0.332520    Uiso  ? Br
   Br23       1.0     0.510920     0.600300     0.482540    Uiso  ? Br
