# Supplementary material for: Direct photo-patterning of halide perovskites toward machine-learning-assisted erasable photonic cryptography
Source: Nat Commun. 2025 Apr 7;16:3316. doi: 10.1038/s41467-025-58677-7 (PMC11977006; doi:10.1038/s41467-025-58677-7)
Supplement: Supplementary file 5 — Source Data [file 41467_2025_58677_MOESM5_ESM.zip › Source Data/Source Data Fig. 2.xlsx]

## Sheet: Fig.2a
2theta	intensity	2theta	intensity	2theta	intensity	2theta	intensity
10	0.00057564	10	-0.000505198	10	0	10	7.42658e-06
10.01	0.000577283	10.01	-0.000736237	10.02	-1.93107e-06	10.02	6.2773e-06
10.02	0.000579452	10.02	-0.000918262	10.04	1.47446e-05	10.04	4.5796e-06
10.03	0.000582425	10.03	-0.00105	10.06	6.70074e-05	10.06	2.33348e-06
10.04	0.000585601	10.04	-0.00114	10.08	9.12533e-05	10.08	-4.61047e-07
10.05	0.000589336	10.05	-0.00117	10.1	6.88111e-05	10.1	-3.80399e-06
10.06	0.000592746	10.06	-0.00102	10.12	5.73785e-05	10.12	-8.52496e-06
10.07	0.000595278	10.07	-0.000938631	10.14	4.45445e-05	10.14	-1.3588e-05
10.08	0.000596727	10.08	-0.000882185	10.16	4.19584e-05	10.16	-1.84916e-05
10.09	0.00059705	10.09	-0.000828533	10.18	3.77648e-05	10.18	-2.27827e-05
10.1	0.000596026	10.1	-0.000788323	10.2	3.36858e-05	10.2	-2.60671e-05
10.11	0.000594454	10.11	-0.000761377	10.22	2.95982e-05	10.22	-2.80893e-05
10.12	0.000592445	10.12	-0.000727341	10.24	2.83533e-05	10.24	-2.93981e-05
10.13	0.000591114	10.13	-0.000662689	10.26	2.16042e-05	10.26	-3.03317e-05
10.14	0.000590861	10.14	-0.000578578	10.28	3.06025e-05	10.28	-3.11936e-05
10.15	0.000591389	10.15	-0.000461919	10.3	4.09487e-05	10.3	-3.23255e-05
10.16	0.000592044	10.16	-0.000312379	10.32	6.77076e-05	10.32	-3.39992e-05
10.17	0.000592329	10.17	-0.000137271	10.34	8.01873e-05	10.34	-3.64634e-05
10.18	0.000591373	10.18	4.35827e-05	10.36	8.41883e-05	10.36	-3.96581e-05
10.19	0.000589273	10.19	0.000197522	10.38	7.48228e-05	10.38	-4.34132e-05
10.2	0.000586046	10.2	0.00030105	10.4	6.30323e-05	10.4	-4.7439e-05
10.21	0.000582006	10.21	0.000344791	10.42	4.95374e-05	10.42	-5.12151e-05
10.22	0.000578034	10.22	0.000331432	10.44	3.17105e-05	10.44	-5.4242e-05
10.23	0.000575166	10.23	0.000274943	10.46	1.25821e-05	10.46	-5.60781e-05
10.24	0.00057365	10.24	0.000188228	10.48	2.44485e-07	10.48	-5.6302e-05
10.25	0.000573836	10.25	9.85123e-05	10.5	-2.10027e-05	10.5	-5.47572e-05
10.26	0.000575921	10.26	2.81341e-05	10.52	-3.84188e-05	10.52	-5.15288e-05
10.27	0.000579456	10.27	-1.88431e-05	10.54	-6.04009e-05	10.54	-4.70402e-05
10.28	0.000583988	10.28	-4.99791e-05	10.56	-6.53857e-05	10.56	-4.18404e-05
10.29	0.0005892	10.29	-7.68764e-05	10.58	-5.31201e-05	10.58	-3.64114e-05
10.3	0.000594234	10.3	-0.000118211	10.6	-4.37054e-05	10.6	-3.12675e-05
10.31	0.000598304	10.31	-0.000180213	10.62	-3.49979e-05	10.62	-2.65675e-05
10.32	0.000600616	10.32	-0.000269957	10.64	-3.44306e-05	10.64	-2.22319e-05
10.33	0.000600148	10.33	-0.000375434	10.66	-3.38172e-05	10.66	-1.82529e-05
10.34	0.000596423	10.34	-0.000480335	10.68	-4.6329e-05	10.68	-1.44231e-05
10.35	0.000589662	10.35	-0.000565285	10.7	-4.86721e-05	10.7	-1.07191e-05
10.36	0.000580892	10.36	-0.000608747	10.72	-3.91687e-05	10.72	-7.27974e-06
10.37	0.000571596	10.37	-0.000603948	10.74	-2.14498e-05	10.74	-4.41543e-06
10.38	0.000563389	10.38	-0.000551262	10.76	-9.08637e-06	10.76	-2.59569e-06
10.39	0.000557833	10.39	-0.000450802	10.78	-2.64557e-06	10.78	-2.12994e-06
10.4	0.000556014	10.4	-0.000325242	10.8	-1.34649e-05	10.8	-3.39547e-06
10.41	0.000557917	10.41	-0.000188933	10.82	-2.51717e-05	10.82	-6.51917e-06
10.42	0.000562789	10.42	-6.3831e-05	10.84	-3.91723e-05	10.84	-1.11605e-05
10.43	0.000568967	10.43	4.00442e-05	10.86	-3.23126e-05	10.86	-1.69667e-05
10.44	0.00057452	10.44	0.000109154	10.88	-2.68043e-05	10.88	-2.31982e-05
10.45	0.000578652	10.45	0.00014052	10.9	-1.21348e-05	10.9	-2.91249e-05
10.46	0.000580902	10.46	0.000146971	10.92	-1.25007e-05	10.92	-3.40112e-05
10.47	0.000581217	10.47	0.000142091	10.94	-2.86301e-05	10.94	-3.7182e-05
10.48	0.000580196	10.48	0.000137711	10.96	-5.63357e-05	10.96	-3.82313e-05
10.49	0.000579058	10.49	0.000151541	10.98	-8.02719e-05	10.98	-3.69318e-05
10.5	0.000578108	10.5	0.000179113	11	-9.85291e-05	11	-3.35033e-05
10.51	0.00057748	10.51	0.000219634	11.02	-9.50619e-05	11.02	-2.84593e-05
10.52	0.000576784	10.52	0.000255081	11.04	-7.74126e-05	11.04	-2.22514e-05
10.53	0.000575677	10.53	0.000269656	11.06	-5.76168e-05	11.06	-1.56846e-05
10.54	0.000573423	10.54	0.000248026	11.08	-5.6505e-05	11.08	-9.35849e-06
10.55	0.000570224	10.55	0.000185748	11.1	-6.63873e-05	11.1	-3.77482e-06
10.56	0.000565709	10.56	8.60576e-05	11.12	-7.53991e-05	11.12	7.79036e-07
10.57	0.000560704	10.57	-3.53254e-05	11.14	-8.14369e-05	11.14	4.20919e-06
10.58	0.000556055	10.58	-0.000171408	11.16	-8.39535e-05	11.16	6.41455e-06
10.59	0.000552757	10.59	-0.000299436	11.18	-6.9025e-05	11.18	7.44352e-06
10.6	0.000550816	10.6	-0.000412524	11.2	-3.74089e-05	11.2	7.27665e-06
10.61	0.000551192	10.61	-0.000510961	11.22	-9.34795e-06	11.22	5.86577e-06
10.62	0.00055373	10.62	-0.000600556	11.24	1.21177e-05	11.24	3.4987e-06
10.63	0.000558243	10.63	-0.000692043	11.26	1.63492e-05	11.26	4.4554e-07
10.64	0.000563522	10.64	-0.000791993	11.28	2.77155e-05	11.28	-2.79965e-06
10.65	0.0005689	10.65	-0.000890307	11.3	4.44005e-05	11.3	-5.72131e-06
10.66	0.000573008	10.66	-0.000986826	11.32	6.05471e-05	11.32	-7.96969e-06
10.67	0.000575099	10.67	-0.00107	11.34	7.77553e-05	11.34	-9.28284e-06
10.68	0.000574162	10.68	-0.00113	11.36	0.00011075	11.36	-9.67071e-06
10.69	0.000570367	10.69	-0.00115	11.38	0.000145824	11.38	-9.20663e-06
10.7	0.000564354	10.7	-0.00113	11.4	0.000173129	11.4	-8.13627e-06
10.71	0.000557486	10.71	-0.00108	11.42	0.000172642	11.42	-6.8244e-06
10.72	0.000550679	10.72	-0.00102	11.44	0.000171038	11.44	-5.44883e-06
10.73	0.000545368	10.73	-0.000953071	11.46	0.000159064	11.46	-4.23707e-06
10.74	0.000542519	10.74	-0.000900617	11.48	0.000134827	11.48	-3.4577e-06
10.75	0.000542682	10.75	-0.000864331	11.5	0.000100661	11.5	-3.19669e-06
10.76	0.000545414	10.76	-0.000850474	11.52	8.2505e-05	11.52	-3.49793e-06
10.77	0.00055034	10.77	-0.00084952	11.54	8.45754e-05	11.54	-4.15894e-06
10.78	0.000556497	10.78	-0.000842091	11.56	8.62118e-05	11.56	-4.86146e-06
10.79	0.000563177	10.79	-0.000824022	11.58	7.89517e-05	11.58	-5.12605e-06
10.8	0.000569239	10.8	-0.000799787	11.6	7.04402e-05	11.6	-4.45398e-06
10.81	0.000573696	10.81	-0.000777563	11.62	6.08526e-05	11.62	-2.46767e-06
10.82	0.000575897	10.82	-0.000758161	11.64	5.27326e-05	11.64	1.05253e-06
10.83	0.000575737	10.83	-0.000745387	11.66	4.93532e-05	11.66	5.97951e-06
10.84	0.000572859	10.84	-0.000752235	11.68	5.28182e-05	11.68	1.1755e-05
10.85	0.000567795	10.85	-0.000775783	11.7	7.64302e-05	11.7	1.77747e-05
10.86	0.000561539	10.86	-0.000801901	11.72	9.61458e-05	11.72	2.33404e-05
10.87	0.000555196	10.87	-0.000821343	11.74	0.00010769	11.74	2.7742e-05
10.88	0.000549776	10.88	-0.000824403	11.76	0.000109374	11.76	3.03898e-05
10.89	0.000546256	10.89	-0.000813058	11.78	0.000116082	11.78	3.10575e-05
10.9	0.000544911	10.9	-0.000795713	11.8	0.000109224	11.8	2.98987e-05
10.91	0.00054569	10.91	-0.000773513	11.82	9.15303e-05	11.82	2.72907e-05
10.92	0.000548107	10.92	-0.000754624	11.84	6.00881e-05	11.84	2.38912e-05
10.93	0.000551273	10.93	-0.000747858	11.86	4.46184e-05	11.86	2.05591e-05
10.94	0.00055435	10.94	-0.000749301	11.88	2.10918e-05	11.88	1.81624e-05
10.95	0.000557024	10.95	-0.000741215	11.9	1.35087e-06	11.9	1.7439e-05
10.96	0.000558962	10.96	-0.000708682	11.92	-1.86479e-05	11.92	1.88375e-05
10.97	0.000559892	10.97	-0.000654218	11.94	-2.04052e-05	11.94	2.23617e-05
10.98	0.000560171	10.98	-0.00058223	11.96	-3.34543e-05	11.96	2.75711e-05
10.99	0.000560154	10.99	-0.000483057	11.98	-6.0149e-05	11.98	3.37398e-05
11	0.000559457	11	-0.000371166	12	-8.03258e-05	12	3.99403e-05
11.01	0.000557999	11.01	-0.000265036	12.02	-8.265e-05	12.02	4.50567e-05
11.02	0.000555794	11.02	-0.000178137	12.04	-8.19271e-05	12.04	4.81962e-05
11.03	0.00055309	11.03	-0.000110629	12.06	-6.23767e-05	12.06	4.88257e-05
11.04	0.000550054	11.04	-5.43313e-05	12.08	-5.45939e-05	12.08	4.68821e-05
11.05	0.000547059	11.05	7.65155e-06	12.1	-4.49251e-05	12.1	4.26972e-05
11.06	0.000544365	11.06	8.4597e-05	12.12	-4.7267e-05	12.12	3.70286e-05
11.07	0.000542648	11.07	0.000181851	12.14	-6.22322e-05	12.14	3.0885e-05
11.08	0.000542103	11.08	0.000293358	12.16	-7.77759e-05	12.16	2.51418e-05
11.09	0.000542773	11.09	0.000409518	12.18	-8.88415e-05	12.18	2.0562e-05
11.1	0.000543859	11.1	0.000511974	12.2	-8.96025e-05	12.2	1.77732e-05
11.11	0.000544969	11.11	0.000588581	12.22	-8.40233e-05	12.22	1.70758e-05
11.12	0.000545661	11.12	0.000639761	12.24	-8.09882e-05	12.24	1.84132e-05
11.13	0.000545687	11.13	0.000670427	12.26	-7.25849e-05	12.26	2.13629e-05
11.14	0.00054457	11.14	0.000677448	12.28	-7.15919e-05	12.28	2.53717e-05
11.15	0.000542686	11.15	0.000661547	12.3	-6.40754e-05	12.3	2.97758e-05
11.16	0.000540359	11.16	0.000630154	12.32	-5.9693e-05	12.32	3.38583e-05
11.17	0.000537933	11.17	0.000590464	12.34	-5.85562e-05	12.34	3.70255e-05
11.18	0.00053575	11.18	0.000545699	12.36	-5.55672e-05	12.36	3.871e-05
11.19	0.000534307	11.19	0.000493032	12.38	-6.34643e-05	12.38	3.87196e-05
11.2	0.000533498	11.2	0.000433402	12.4	-6.26274e-05	12.4	3.70925e-05
11.21	0.00053363	11.21	0.000362694	12.42	-5.62677e-05	12.42	3.40506e-05
11.22	0.000534654	11.22	0.000280505	12.44	-6.43897e-05	12.44	2.99303e-05
11.23	0.000536031	11.23	0.000186033	12.46	-7.12153e-05	12.46	2.51517e-05
11.24	0.000537696	11.24	8.57159e-05	12.48	-7.3797e-05	12.48	2.0184e-05
11.25	0.00053991	11.25	-2.17784e-05	12.5	-7.5815e-05	12.5	1.54249e-05
11.26	0.000541984	11.26	-0.000131277	12.52	-8.29642e-05	12.52	1.11389e-05
11.27	0.000543474	11.27	-0.000238155	12.54	-8.89166e-05	12.54	7.6366e-06
11.28	0.000544486	11.28	-0.000334034	12.56	-8.23823e-05	12.56	4.96986e-06
11.29	0.000544903	11.29	-0.000421273	12.58	-5.46767e-05	12.58	3.08799e-06
11.3	0.000545111	11.3	-0.000494958	12.6	-1.73704e-05	12.6	1.70227e-06
11.31	0.000545685	11.31	-0.000558701	12.62	1.95033e-05	12.62	4.77935e-07
11.32	0.000546709	11.32	-0.000613318	12.64	5.06247e-05	12.64	-9.03461e-07
11.33	0.000548381	11.33	-0.000666775	12.66	6.20767e-05	12.66	-2.67242e-06
11.34	0.000551091	11.34	-0.000714571	12.68	4.84149e-05	12.68	-4.89788e-06
11.35	0.000553974	11.35	-0.000767769	12.7	2.38717e-05	12.7	-7.41124e-06
11.36	0.000556334	11.36	-0.000829068	12.72	-3.94798e-06	12.72	-9.88804e-06
11.37	0.00055735	11.37	-0.000895933	12.74	-5.14484e-06	12.74	-1.18e-05
11.38	0.000556304	11.38	-0.000962056	12.76	7.71194e-06	12.76	-1.26935e-05
11.39	0.000553008	11.39	-0.00103	12.78	3.25645e-05	12.78	-1.22805e-05
11.4	0.000548487	11.4	-0.00108	12.8	4.84373e-05	12.8	-1.05834e-05
11.41	0.000543494	11.41	-0.0011	12.82	5.01019e-05	12.82	-7.926e-06
11.42	0.000539691	11.42	-0.0011	12.84	2.9576e-05	12.84	-4.88869e-06
11.43	0.00053799	11.43	-0.00108	12.86	5.05474e-06	12.86	-2.14521e-06
11.44	0.000538563	11.44	-0.00104	12.88	-4.5668e-06	12.88	-3.20577e-07
11.45	0.000540738	11.45	-0.000997493	12.9	5.42707e-06	12.9	2.22054e-07
11.46	0.000544074	11.46	-0.000955891	12.92	1.07018e-05	12.92	-6.18821e-07
11.47	0.000547251	11.47	-0.000920612	12.94	2.33769e-05	12.94	-2.57988e-06
11.48	0.000549191	11.48	-0.000892406	12.96	1.10914e-05	12.96	-4.99807e-06
11.49	0.000549363	11.49	-0.000874198	12.98	-1.70883e-05	12.98	-7.05005e-06
11.5	0.000547947	11.5	-0.000851392	13	-6.03637e-05	13	-8.07372e-06
11.51	0.000545588	11.51	-0.000816019	13.02	-9.08357e-05	13.02	-7.48292e-06
11.52	0.000543187	11.52	-0.000763476	13.04	-0.000111949	13.04	-4.99316e-06
11.53	0.000541295	11.53	-0.000701699	13.06	-0.0001234	13.06	-6.47076e-07
11.54	0.000540119	11.54	-0.000631773	13.08	-0.000137366	13.08	5.06238e-06
11.55	0.000539998	11.55	-0.000571041	13.1	-0.000148902	13.1	1.14582e-05
11.56	0.000540761	11.56	-0.000535036	13.12	-0.000157141	13.12	1.77455e-05
11.57	0.000542213	11.57	-0.000537609	13.14	-0.000156129	13.14	2.30544e-05
11.58	0.000543896	11.58	-0.000576816	13.16	-0.000148246	13.16	2.6786e-05
11.59	0.000545647	11.59	-0.000638015	13.18	-0.000111279	13.18	2.87963e-05
11.6	0.000546908	11.6	-0.00070016	13.2	-6.31874e-05	13.2	2.9012e-05
11.61	0.000547121	11.61	-0.000744926	13.22	-2.38955e-05	13.22	2.77509e-05
11.62	0.000545823	11.62	-0.000759219	13.24	2.66448e-06	13.24	2.53343e-05
11.63	0.000543313	11.63	-0.000740561	13.26	1.37557e-05	13.26	2.2164e-05
11.64	0.000539728	11.64	-0.00069146	13.28	2.92888e-05	13.28	1.85433e-05
11.65	0.000535718	11.65	-0.000631638	13.3	4.82196e-05	13.3	1.48078e-05
11.66	0.000531804	11.66	-0.000578847	13.32	6.76394e-05	13.32	1.12902e-05
11.67	0.000528725	11.67	-0.000548259	13.34	7.5082e-05	13.34	8.0575e-06
11.68	0.000527227	11.68	-0.000538036	13.36	8.21239e-05	13.36	5.0663e-06
11.69	0.000527803	11.69	-0.000539056	13.38	8.09615e-05	13.38	2.41265e-06
11.7	0.00053	11.7	-0.000537336	13.4	6.74251e-05	13.4	-1.51075e-07
11.71	0.000533432	11.71	-0.000519883	13.42	3.88608e-05	13.42	-2.7489e-06
11.72	0.000537602	11.72	-0.000476728	13.44	9.08168e-06	13.44	-5.44816e-06
11.73	0.000541807	11.73	-0.000407769	13.46	-1.71038e-05	13.46	-8.14e-06
11.74	0.000545581	11.74	-0.000332367	13.48	-2.88578e-05	13.48	-1.07527e-05
11.75	0.000548578	11.75	-0.00027428	13.5	-4.31084e-05	13.5	-1.3166e-05
11.76	0.000550298	11.76	-0.000256674	13.52	-4.86828e-05	13.52	-1.52165e-05
11.77	0.000550603	11.77	-0.00028952	13.54	-4.62532e-05	13.54	-1.68462e-05
11.78	0.000549657	11.78	-0.000361355	13.56	-3.09355e-05	13.56	-1.80386e-05
11.79	0.000547431	11.79	-0.000459369	13.58	-1.16754e-05	13.58	-1.85529e-05
11.8	0.000544519	11.8	-0.000558775	13.6	-4.20447e-06	13.6	-1.81975e-05
11.81	0.000541613	11.81	-0.000635571	13.62	-1.24977e-05	13.62	-1.66275e-05
11.82	0.000538906	11.82	-0.000673	13.64	-8.7148e-06	13.64	-1.36056e-05
11.83	0.000536773	11.83	-0.000667282	13.66	2.47679e-06	13.66	-9.15283e-06
11.84	0.000535866	11.84	-0.00064043	13.68	4.37672e-06	13.68	-3.81069e-06
11.85	0.000536183	11.85	-0.000606088	13.7	8.51404e-06	13.7	1.65063e-06
11.86	0.000537657	11.86	-0.00057465	13.72	1.16614e-05	13.72	6.31742e-06
11.87	0.000540269	11.87	-0.000550193	13.74	1.76218e-05	13.74	9.3706e-06
11.88	0.000543327	11.88	-0.000528732	13.76	2.17434e-05	13.76	1.03129e-05
11.89	0.000546324	11.89	-0.0005029	13.78	2.72248e-05	13.78	9.28915e-06
11.9	0.000549235	11.9	-0.000461983	13.8	3.76386e-05	13.8	6.75565e-06
11.91	0.00055155	11.91	-0.000397878	13.82	3.73165e-05	13.82	3.46907e-06
11.92	0.000552955	11.92	-0.000317727	13.84	3.76449e-05	13.84	2.07798e-07
11.93	0.000554013	11.93	-0.000235276	13.86	4.91792e-05	13.86	-2.20915e-06
11.94	0.000554838	11.94	-0.000162959	13.88	6.77558e-05	13.88	-3.31248e-06
11.95	0.000555681	11.95	-0.000103399	13.9	0.000105911	13.9	-2.91959e-06
11.96	0.000557046	11.96	-6.14636e-05	13.92	0.000148862	13.92	-1.33922e-06
11.97	0.00055886	11.97	-3.62923e-05	13.94	0.000196065	13.94	8.16554e-07
11.98	0.00056062	11.98	-2.67619e-05	13.96	0.000223338	13.96	2.64377e-06
11.99	0.000561839	11.99	-2.25134e-05	13.98	0.000215511	13.98	3.27196e-06
12	0.000561705	12	-2.62294e-05	14	0.000189135	14	1.87126e-06
12.01	0.000560032	12.01	-4.02903e-05	14.02	0.000151529	14.02	-1.81977e-06
12.02	0.000557061	12.02	-7.05785e-05	14.04	0.000128238	14.04	-7.52716e-06
12.03	0.000553276	12.03	-0.000119611	14.06	0.000117764	14.06	-1.42498e-05
12.04	0.000549268	12.04	-0.000184798	14.08	9.40912e-05	14.08	-2.06187e-05
12.05	0.00054586	12.05	-0.000258887	14.1	6.78691e-05	14.1	-2.50773e-05
12.06	0.00054375	12.06	-0.000333538	14.12	3.20176e-05	14.12	-2.10231e-05
12.07	0.000543104	12.07	-0.000387381	14.14	-1.02092e-05	14.14	-2.66163e-05
12.08	0.000543628	12.08	-0.000409038	14.16	-4.74238e-05	14.16	-3.41601e-05
12.09	0.000544675	12.09	-0.000393073	14.18	-7.8102e-05	14.18	-2.41621e-05
12.1	0.000545748	12.1	-0.00034984	14.2	-9.23499e-05	14.2	-8.16977e-07
12.11	0.00054632	12.11	-0.000289133	14.22	-0.00010689	14.22	3.07577e-05
12.12	0.00054635	12.12	-0.000229421	14.24	-0.000125312	14.24	6.43794e-05
12.13	0.000545684	12.13	-0.000185134	14.26	-0.000134703	14.26	8.96405e-05
12.14	0.00054492	12.14	-0.000171919	14.28	-0.000147232	14.28	0.000104575
12.15	0.000544247	12.15	-0.000184035	14.3	-0.000157001	14.3	0.000123779
12.16	0.00054394	12.16	-0.000209566	14.32	-0.000153175	14.32	9.47425e-05
12.17	0.000544187	12.17	-0.000236181	14.34	-0.000136359	14.34	1.96205e-06
12.18	0.000545456	12.18	-0.000258991	14.36	-0.000125611	14.36	-7.26443e-05
12.19	0.000547537	12.19	-0.000269273	14.38	-0.000134595	14.38	-9.66632e-05
12.2	0.000550493	12.2	-0.000267764	14.4	0.000140433	14.4	-8.52173e-05
12.21	0.000553907	12.21	-0.000260263	14.42	0.000114666	14.42	-6.68178e-05
12.22	0.000557899	12.22	-0.000261447	14.44	0.000116465	14.44	5.38566e-05
12.23	0.000562444	12.23	-0.000277	14.46	0.000105836	14.46	0.000284435
12.24	0.000567031	12.24	-0.000306979	14.48	0.000126662	14.48	0.000599844
12.25	0.000570863	12.25	-0.000346801	14.5	0.000266616	14.5	0.000991616
12.26	0.000573778	12.26	-0.00038683	14.52	0.000526662	14.52	0.00162
12.27	0.000575444	12.27	-0.000420687	14.54	0.00167	14.54	0.00278
12.28	0.000575495	12.28	-0.000444914	14.56	0.00267	14.56	0.0048
12.29	0.000573605	12.29	-0.000446659	14.58	0.00467	14.58	0.00794
12.3	0.000569901	12.3	-0.000433414	14.6	0.00834	14.6	0.01246
12.31	0.000564771	12.31	-0.000419291	14.62	0.01764	14.62	0.01859
12.32	0.00055865	12.32	-0.000409054	14.64	0.03246	14.64	0.02665
12.33	0.000551973	12.33	-0.000405049	14.66	0.05605	14.66	0.03701
12.34	0.000545278	12.34	-0.000407741	14.68	0.08846	14.68	0.05022
12.35	0.000539254	12.35	-0.000422062	14.7	0.13192	14.7	0.06692
12.36	0.000534627	12.36	-0.000439284	14.72	0.18774	14.72	0.08786
12.37	0.000531739	12.37	-0.000454059	14.74	0.25791	14.74	0.1135
12.38	0.000530936	12.38	-0.000472475	14.76	0.34214	14.76	0.14383
12.39	0.000532354	12.39	-0.000496469	14.78	0.4361	14.78	0.17822
12.4	0.000535311	12.4	-0.000530181	14.8	0.53813	14.8	0.21529
12.41	0.000539045	12.41	-0.000585393	14.82	0.64219	14.82	0.25291
12.42	0.000543028	12.42	-0.000659345	14.84	0.74229	14.84	0.28856
12.43	0.000546191	12.43	-0.00074304	14.86	0.83331	14.86	0.31959
12.44	0.000548093	12.44	-0.00082711	14.88	0.9093	14.88	0.34353
12.45	0.000548884	12.45	-0.000898102	14.9	0.9665	14.9	0.3583
12.46	0.000548755	12.46	-0.000936633	14.92	0.99793	14.92	0.36256
12.47	0.000548361	12.47	-0.000935962	14.94	1	14.94	0.35584
12.48	0.000548943	12.48	-0.000894741	14.96	0.97226	14.96	0.33857
12.49	0.000550849	12.49	-0.00082122	14.98	0.91619	14.98	0.31213
12.5	0.000554102	12.5	-0.000722004	15	0.83821	15	0.27845
12.51	0.000558531	12.51	-0.000620488	15.02	0.74323	15.02	0.23996
12.52	0.000563213	12.52	-0.000527631	15.04	0.6398	15.04	0.19937
12.53	0.000566518	12.53	-0.000446477	15.06	0.53432	15.06	0.15929
12.54	0.000567488	12.54	-0.00038374	15.08	0.43117	15.08	0.12207
12.55	0.000565974	12.55	-0.000340162	15.1	0.33341	15.1	0.08944
12.56	0.000561724	12.56	-0.000304636	15.12	0.24484	15.12	0.06241
12.57	0.000555755	12.57	-0.000266279	15.14	0.17026	15.14	0.04135
12.58	0.000549462	12.58	-0.000217815	15.16	0.11168	15.16	0.02601
12.59	0.00054417	12.59	-0.000163996	15.18	0.06907	15.18	0.01575
12.6	0.000540944	12.6	-9.86349e-05	15.2	0.04086	15.2	0.00932
12.61	0.000540441	12.61	-3.54746e-05	15.22	0.0237	15.22	0.00551
12.62	0.000541483	12.62	1.24399e-05	15.24	0.01416	15.24	0.00332
12.63	0.000543109	12.63	3.30394e-05	15.26	0.0076	15.26	0.00205
12.64	0.00054417	12.64	2.05498e-05	15.28	0.00352	15.28	0.00128
12.65	0.000543982	12.65	-2.00096e-05	15.3	0.00152	15.3	0.000736423
12.66	0.000541941	12.66	-6.98949e-05	15.32	0.00085153	15.32	0.00029911
12.67	0.000538926	12.67	-0.000117985	15.34	0.00045153	15.34	-1.78592e-05
12.68	0.000535848	12.68	-0.000154423	15.36	0.00035153	15.36	-0.000161141
12.69	0.000534271	12.69	-0.000178873	15.38	0.000135153	15.38	-0.000100548
12.7	0.000535132	12.7	-0.000191521	15.4	2.02738e-05	15.4	1.44295e-05
12.71	0.000538813	12.71	-0.000203514	15.42	-2.24411e-05	15.42	9.66813e-05
12.72	0.000544246	12.72	-0.000226196	15.44	-1.51539e-05	15.44	0.000126535
12.73	0.000550466	12.73	-0.000264051	15.46	1.41046e-05	15.46	0.000129436
12.74	0.000556155	12.74	-0.0003066	15.48	5.63316e-05	15.48	0.000130485
12.75	0.00056011	12.75	-0.000349831	15.5	8.48874e-05	15.5	0.000119062
12.76	0.000561701	12.76	-0.000380242	15.52	8.47974e-05	15.52	9.57785e-05
12.77	0.000561405	12.77	-0.000395264	15.54	6.15624e-05	15.54	6.73505e-05
12.78	0.000559927	12.78	-0.000394921	15.56	3.71381e-05	15.56	4.02277e-05
12.79	0.000558457	12.79	-0.00038743	15.58	2.21844e-05	15.58	2.07193e-05
12.8	0.000557938	12.8	-0.000379983	15.6	2.60107e-05	15.6	6.48742e-06
12.81	0.000558955	12.81	-0.000381017	15.62	3.27178e-05	15.62	-3.43865e-06
12.82	0.000561407	12.82	-0.000395302	15.64	3.67504e-05	15.64	-1.15557e-05
12.83	0.000564581	12.83	-0.000420638	15.66	3.51824e-05	15.66	-2.0264e-05
12.84	0.000567354	12.84	-0.000440977	15.68	4.20748e-05	15.68	-3.12493e-05
12.85	0.000568911	12.85	-0.000450846	15.7	6.62789e-05	15.7	-4.53762e-05
12.86	0.000568996	12.86	-0.000443691	15.72	0.000105934	15.72	-6.21815e-05
12.87	0.000567456	12.87	-0.000422114	15.74	0.000151103	15.74	-8.01327e-05
12.88	0.000564803	12.88	-0.000392204	15.76	0.000188845	15.76	-9.71592e-05
12.89	0.000562073	12.89	-0.000362648	15.78	0.000202778	15.78	-0.000109664
12.9	0.000559879	12.9	-0.000344742	15.8	0.000204441	15.8	-0.000116024
12.91	0.000558889	12.91	-0.000350586	15.82	0.000202598	15.82	-0.000115823
12.92	0.000559649	12.92	-0.000375675	15.84	0.000210285	15.84	-0.000110796
12.93	0.000561581	12.93	-0.000411784	15.86	0.000209606	15.86	-0.000104225
12.94	0.000563953	12.94	-0.000450861	15.88	0.000188951	15.88	-9.88602e-05
12.95	0.00056606	12.95	-0.00049185	15.9	0.000147317	15.9	-9.69135e-05
12.96	0.000567134	12.96	-0.00053305	15.92	7.57414e-05	15.92	-9.7732e-05
12.97	0.000566974	12.97	-0.000569973	15.94	5.98813e-06	15.94	-9.84478e-05
12.98	0.000566189	12.98	-0.00059759	15.96	-4.3231e-05	15.96	-9.6213e-05
12.99	0.000565045	12.99	-0.000617476	15.98	-6.42994e-05	15.98	-8.7962e-05
13	0.000564043	13	-0.000625499	16	-5.91939e-05	16	-7.28943e-05
13.01	0.000564077	13.01	-0.000622559	16.02	-3.05429e-05	16.02	-5.12862e-05
13.02	0.000565621	13.02	-0.000606351	16.04	7.53807e-06	16.04	-2.44847e-05
13.03	0.000568215	13.03	-0.000579955	16.06	2.85954e-05	16.06	5.01669e-06
13.04	0.000571203	13.04	-0.000559132	16.08	4.19169e-05	16.08	3.52512e-05
13.05	0.000573408	13.05	-0.000559152	16.1	5.90282e-05	16.1	6.38711e-05
13.06	0.000573727	13.06	-0.000573489	16.12	6.88262e-05	16.12	8.99275e-05
13.07	0.000571755	13.07	-0.00060142	16.14	7.9813e-05	16.14	0.000112783
13.08	0.000567528	13.08	-0.000637976	16.16	7.49599e-05	16.16	0.000131099
13.09	0.000561585	13.09	-0.000678153	16.18	6.57934e-05	16.18	0.000144569
13.1	0.000555302	13.1	-0.00070886	16.2	4.99796e-05	16.2	0.000152907
13.11	0.000550139	13.11	-0.000730028	16.22	2.16326e-05	16.22	0.000157025
13.12	0.00054686	13.12	-0.000747807	16.24	-1.91858e-05	16.24	0.000157562
13.13	0.000546103	13.13	-0.000769267	16.26	-5.80456e-05	16.26	0.000155047
13.14	0.000547815	13.14	-0.000800016	16.28	-8.07657e-05	16.28	0.000150162
13.15	0.000551399	13.15	-0.000849372	16.3	-8.86985e-05	16.3	0.000142541
13.16	0.000555792	13.16	-0.000905802	16.32	-9.67983e-05	16.32	0.000132282
13.17	0.000560014	13.17	-0.000964163	16.34	-9.81561e-05	16.34	0.000119747
13.18	0.000563514	13.18	-0.00102	16.36	-9.26216e-05	16.36	0.000104761
13.19	0.000566442	13.19	-0.00106	16.38	-7.55934e-05	16.38	8.78853e-05
13.2	0.000569008	13.2	-0.00108	16.4	-5.91094e-05	16.4	6.81311e-05
13.21	0.000571681	13.21	-0.00108	16.42	-3.43045e-05	16.42	4.51229e-05
13.22	0.000575011	13.22	-0.00107	16.44	1.0835e-05	16.44	1.70734e-05
13.23	0.000579004	13.23	-0.00105	16.46	4.99107e-05	16.46	-1.71279e-05
13.24	0.00058371	13.24	-0.00101	16.48	5.61577e-05	16.48	-5.7715e-05
13.25	0.000588701	13.25	-0.000968242	16.5	2.82217e-05	16.5	-0.000104567
13.26	0.000592862	13.26	-0.000920985	16.52	-1.55733e-05	16.52	-0.000155756
13.27	0.000595459	13.27	-0.000870422	16.54	-6.97358e-05	16.54	-0.000207386
13.28	0.000596481	13.28	-0.000828067	16.56	-0.000122903	16.56	-0.000255324
13.29	0.000595721	13.29	-0.000806	16.58	-0.00016393	16.58	-0.000294172
13.3	0.000594304	13.3	-0.000791081	16.6	-0.000179269	16.6	-0.000319509
13.31	0.000593478	13.31	-0.000787335	16.62	-0.000202136	16.62	-0.000325621
13.32	0.000594039	13.32	-0.000786276	16.64	-0.000245304	16.64	-0.000309539
13.33	0.00059699	13.33	-0.000777398	16.66	-0.000291896	16.66	-0.000271079
13.34	0.000603315	13.34	-0.000748114	16.68	-0.00031821	16.68	-0.000213644
13.35	0.00061238	13.35	-0.000697476	16.7	-0.000321697	16.7	-0.000144493
13.36	0.00062394	13.36	-0.000628488	16.72	-0.000284892	16.72	-7.40306e-05
13.37	0.000636978	13.37	-0.000552033	16.74	-0.000229123	16.74	-1.38853e-05
13.38	0.000650731	13.38	-0.000480922	16.76	-0.000171294	16.76	2.53444e-05
13.39	0.00066375	13.39	-0.000429656	16.78	-0.000137592	16.78	3.73686e-05
13.4	0.000674598	13.4	-0.000394685	16.8	-0.000133222	16.8	2.02478e-05
13.41	0.000680472	13.41	-0.000378345	16.82	-0.000145749	16.82	-2.14798e-05
13.42	0.000679736	13.42	-0.000373304	16.84	-0.000150364	16.84	-7.95519e-05
13.43	0.000670591	13.43	-0.000360439	16.86	-0.000132402	16.86	-0.000143155
13.44	0.000651808	13.44	-0.000325289	16.88	-0.000103938	16.88	-0.000201444
13.45	0.000622996	13.45	-0.00027275	16.9	-8.26937e-05	16.9	-0.000245351
13.46	0.000586178	13.46	-0.000202805	16.92	-6.59769e-05	16.92	-0.000269646
13.47	0.000544014	13.47	-0.000125276	16.94	-7.34275e-05	16.94	-0.000273831
13.48	0.000500323	13.48	-5.63769e-05	16.96	-0.000105575	16.96	-0.000260792
13.49	0.000458515	13.49	-1.5308e-05	16.98	-0.000134528	16.98	-0.000235407
13.5	0.000421691	13.5	-1.57012e-05	17	-0.000146473	17	-0.000203905
13.51	0.000392123	13.51	-5.39511e-05	17.02	-0.00014938	17.02	-0.000171507
13.52	0.000370782	13.52	-0.000116607	17.04	-0.000146117	17.04	-0.000141427
13.53	0.000356718	13.53	-0.000186351	17.06	-0.000138609	17.06	-0.000113674
13.54	0.000348676	13.54	-0.000249981	17.08	-0.000141215	17.08	-8.62539e-05
13.55	0.000345083	13.55	-0.000299478	17.1	-0.000150465	17.1	-5.57401e-05
13.56	0.000343449	13.56	-0.000324029	17.12	-0.000175573	17.12	-1.88538e-05
13.57	0.000341905	13.57	-0.000326468	17.14	-0.000188131	17.14	2.47611e-05
13.58	0.000339357	13.58	-0.000321731	17.16	-0.000180287	17.16	7.20347e-05
13.59	0.000336554	13.59	-0.000314171	17.18	-0.000153812	17.18	0.000117055
13.6	0.000335118	13.6	-0.000311157	17.2	-0.000122088	17.2	0.000151968
13.61	0.00033761	13.61	-0.000319347	17.22	-9.31246e-05	17.22	0.000169785
13.62	0.000346338	13.62	-0.000341994	17.24	-6.454e-05	17.24	0.000165976
13.63	0.000363714	13.63	-0.000374275	17.26	-4.19365e-05	17.26	0.000141673
13.64	0.000390028	13.64	-0.000410345	17.28	-3.44703e-05	17.28	0.000102028
13.65	0.000423872	13.65	-0.000444214	17.3	-1.34556e-05	17.3	5.44965e-05
13.66	0.000461593	13.66	-0.000474015	17.32	4.3146e-06	17.32	7.54285e-06
13.67	0.000499591	13.67	-0.000492597	17.34	2.95487e-05	17.34	-3.25558e-05
13.68	0.000534033	13.68	-0.000501777	17.36	4.38633e-05	17.36	-6.30638e-05
13.69	0.000562142	13.69	-0.000496665	17.38	5.40528e-05	17.38	-8.4001e-05
13.7	0.00058262	13.7	-0.00047917	17.4	6.22453e-05	17.4	-9.74074e-05
13.71	0.000596771	13.71	-0.000453561	17.42	6.42615e-05	17.42	-0.000104476
13.72	0.00060693	13.72	-0.000427116	17.44	7.06286e-05	17.44	-0.000107248
13.73	0.000615093	13.73	-0.000403489	17.46	8.80953e-05	17.46	-0.000105069
13.74	0.000622649	13.74	-0.000390378	17.48	8.89493e-05	17.48	-9.60832e-05
13.75	0.000630588	13.75	-0.000395083	17.5	8.42867e-05	17.5	-7.86165e-05
13.76	0.000639326	13.76	-0.000422384	17.52	7.46204e-05	17.52	-5.10767e-05
13.77	0.000648413	13.77	-0.000467179	17.54	5.94456e-05	17.54	-1.33882e-05
13.78	0.00065675	13.78	-0.000522703	17.56	5.42252e-05	17.56	3.27259e-05
13.79	0.000663255	13.79	-0.000573337	17.58	5.60583e-05	17.58	8.36694e-05
13.8	0.000667472	13.8	-0.000603801	17.6	4.49297e-05	17.6	0.000133532
13.81	0.000669234	13.81	-0.000602538	17.62	3.24191e-05	17.62	0.00017702
13.82	0.000668785	13.82	-0.000575713	17.64	1.88817e-05	17.64	0.000208062
13.83	0.000666201	13.83	-0.000538743	17.66	-9.60646e-07	17.66	0.000224174
13.84	0.000662275	13.84	-0.000504224	17.68	-2.08503e-05	17.68	0.000226473
13.85	0.000657985	13.85	-0.000487817	17.7	-1.73952e-05	17.7	0.000218372
13.86	0.000654303	13.86	-0.000497166	17.72	1.23389e-05	17.72	0.000205447
13.87	0.000651924	13.87	-0.000526816	17.74	3.93835e-05	17.74	0.000193635
13.88	0.000651946	13.88	-0.000563722	17.76	5.95376e-05	17.76	0.000186975
13.89	0.000654415	13.89	-0.000592929	17.78	6.71029e-05	17.78	0.000185938
13.9	0.000659461	13.9	-0.000600208	17.8	5.97038e-05	17.8	0.000187994
13.91	0.000666633	13.91	-0.000572627	17.82	5.32358e-05	17.82	0.000189546
13.92	0.000674873	13.92	-0.000514294	17.84	5.66015e-05	17.84	0.000185918
13.93	0.000682974	13.93	-0.000445128	17.86	8.68816e-05	17.86	0.000173022
13.94	0.000690673	13.94	-0.000374409	17.88	0.000134033	17.88	0.00014903
13.95	0.000697286	13.95	-0.000309719	17.9	0.000184925	17.9	0.000114849
13.96	0.000702224	13.96	-0.000255276	17.92	0.000227295	17.92	7.42897e-05
13.97	0.000704973	13.97	-0.000213225	17.94	0.000241495	17.94	3.40713e-05
13.98	0.000706155	13.98	-0.000170729	17.96	0.000224837	17.96	1.89496e-06
13.99	0.000706423	13.99	-0.000120806	17.98	0.000203086	17.98	-1.62133e-05
14	0.000706498	14	-5.06646e-05	18	0.000205178	18	-1.57715e-05
14.01	0.000706849	14.01	3.49655e-05	18.02	0.0002273	18.02	3.38365e-06
14.02	0.000707364	14.02	0.000119901	18.04	0.000267813	18.04	3.71415e-05
14.03	0.000707996	14.03	0.000198433	18.06	0.00029315	18.06	7.69449e-05
14.04	0.000708772	14.04	0.000267755	18.08	0.00029067	18.08	0.000112864
14.05	0.000709013	14.05	0.000328049	18.1	0.000274838	18.1	0.000136336
14.06	0.000707687	14.06	0.000378152	18.12	0.000249734	18.12	0.000140934
14.07	0.00070492	14.07	0.000416901	18.14	0.000231992	18.14	0.000124467
14.08	0.000700553	14.08	0.000459359	18.16	0.000241591	18.16	8.94798e-05
14.09	0.000695187	14.09	0.000507983	18.18	0.000274796	18.18	4.09811e-05
14.1	0.000689591	14.1	0.000560816	18.2	0.000309262	18.2	-1.26719e-05
14.11	0.000684981	14.11	0.000592526	18.22	0.00031107	18.22	-6.30803e-05
14.12	0.000681929	14.12	0.000595066	18.24	0.000293465	18.24	-0.000101274
14.13	0.000681757	14.13	0.000575115	18.26	0.000273499	18.26	-0.000120212
14.14	0.000684576	14.14	0.000533918	18.28	0.000263493	18.28	-0.000116076
14.15	0.000690177	14.15	0.000467948	18.3	0.000262657	18.3	-8.89371e-05
14.16	0.000698024	14.16	0.000387853	18.32	0.00027032	18.32	-4.35764e-05
14.17	0.00070769	14.17	0.000311433	18.34	0.000294932	18.34	1.22049e-05
14.18	0.000717922	14.18	0.000241948	18.36	0.000304662	18.36	6.96428e-05
14.19	0.000727789	14.19	0.000178236	18.38	0.000291191	18.38	0.000119525
14.2	0.000736226	14.2	0.000112147	18.4	0.000275008	18.4	0.000155554
14.21	0.000742507	14.21	3.27021e-05	18.42	0.000257078	18.42	0.000173411
14.22	0.000746759	14.22	-5.50878e-05	18.44	0.000227867	18.44	0.000172336
14.23	0.000749231	14.23	-0.000149698	18.46	0.000208475	18.46	0.000153759
14.24	0.000749687	14.24	-0.00025536	18.48	0.000193262	18.48	0.000121221
14.25	0.000748634	14.25	-0.000373496	18.5	0.000193083	18.5	7.94447e-05
14.26	0.000747355	14.26	-0.00051816	18.52	0.000192527	18.52	3.34623e-05
14.27	0.00074628	14.27	-0.000592815	18.54	0.000179039	18.54	-1.12632e-05
14.28	0.000746381	14.28	-0.00061454	18.56	0.000170392	18.56	-4.9652e-05
14.29	0.000747673	14.29	-0.000592632	18.58	0.000158202	18.58	-7.81376e-05
14.3	0.000750472	14.3	-0.000482962	18.6	0.000154639	18.6	-9.32419e-05
14.31	0.000755069	14.31	-0.000416222	18.62	0.000163588	18.62	-9.40973e-05
14.32	0.000761631	14.32	-0.000388201	18.64	0.000187019	18.64	-8.20134e-05
14.33	0.000768778	14.33	-0.000401622	18.66	0.000251294	18.66	-5.9999e-05
14.34	0.000776345	14.34	-0.000464983	18.68	0.000328814	18.68	-3.01241e-05
14.35	0.000784776	14.35	-0.000575669	18.7	0.000384093	18.7	5.22071e-06
14.36	0.00079402	14.36	-0.000736481	18.72	0.000418054	18.72	4.25986e-05
14.37	0.000802179	14.37	-0.000845074	18.74	0.000430936	18.74	7.90771e-05
14.38	0.000806672	14.38	-0.000846006	18.76	0.000429133	18.76	0.000112388
14.39	0.000807737	14.39	-0.000858544	18.78	0.000380858	18.78	0.000139841
14.4	0.000804535	14.4	-0.000796266	18.8	0.000346674	18.8	0.000160411
14.41	0.000789594	14.41	-0.000639447	18.82	0.000329507	18.82	0.000175007
14.42	0.000768945	14.42	-0.000523149	18.84	0.000321983	18.84	0.000185666
14.43	0.000750027	14.43	-0.000392328	18.86	0.000306596	18.86	0.000193909
14.44	0.000735066	14.44	-0.000268219	18.88	0.000274075	18.88	0.000201749
14.45	0.000727547	14.45	-0.000136428	18.9	0.000233498	18.9	0.0002096
14.46	0.000730006	14.46	1.72512e-05	18.92	0.000182133	18.92	0.000215153
14.47	0.000744723	14.47	9.38765e-05	18.94	0.000121835	18.94	0.000214577
14.48	0.000785821	14.48	0.000268346	18.96	8.61325e-05	18.96	0.000204517
14.49	0.000827664	14.49	0.000450667	18.98	7.02889e-05	18.98	0.000182657
14.5	0.000743303	14.5	0.000924449	19	9.08478e-05	19	0.000149163
14.51	0.000773094	14.51	0.00179	19.02	0.000107575	19.02	0.000108416
14.52	0.000784895	14.52	0.00287	19.04	0.000114855	19.04	6.68331e-05
14.53	0.000773038	14.53	0.00441	19.06	9.15942e-05	19.06	3.02841e-05
14.54	0.000737637	14.54	0.00627	19.08	7.40873e-05	19.08	4.28404e-06
14.55	0.000696432	14.55	0.00816	19.1	7.18716e-05	19.1	-7.96335e-06
14.56	0.000674012	14.56	0.00996	19.12	8.8063e-05	19.12	-6.33466e-06
14.57	0.000805264	14.57	0.01153	19.14	0.000127862	19.14	6.59799e-06
14.58	0.000842569	14.58	0.01327	19.16	0.000177636	19.16	2.68893e-05
14.59	0.000968294	14.59	0.01533	19.18	0.000205008	19.18	4.92655e-05
14.6	0.00123	14.6	0.01794	19.2	0.000214081	19.2	6.69943e-05
14.61	0.00168	14.61	0.02111	19.22	0.000191601	19.22	7.45156e-05
14.62	0.00235	14.62	0.02496	19.24	0.00019816	19.24	6.87311e-05
14.63	0.00326	14.63	0.02943	19.26	0.00023282	19.26	4.96506e-05
14.64	0.00441	14.64	0.03437	19.28	0.000293759	19.28	2.15136e-05
14.65	0.00581	14.65	0.03962	19.3	0.000342607	19.3	-7.70013e-06
14.66	0.00742	14.66	0.04525	19.32	0.000368781	19.32	-2.77369e-05
14.67	0.00919	14.67	0.05131	19.34	0.000372736	19.34	-2.93829e-05
14.68	0.01107	14.68	0.05798	19.36	0.000371566	19.36	-7.42923e-06
14.69	0.01307	14.69	0.06527	19.38	0.000384386	19.38	3.67139e-05
14.7	0.0152	14.7	0.07313	19.4	0.000417674	19.4	9.56201e-05
14.71	0.01757	14.71	0.08132	19.42	0.000465492	19.42	0.000157787
14.72	0.02021	14.72	0.08968	19.44	0.000495213	19.44	0.000210803
14.73	0.02318	14.73	0.09792	19.46	0.000452442	19.46	0.000245019
14.74	0.02647	14.74	0.10617	19.48	0.000366761	19.48	0.000255607
14.75	0.03008	14.75	0.11477	19.5	0.000283509	19.5	0.000242983
14.76	0.03391	14.76	0.12395	19.52	0.000207339	19.52	0.0002108
14.77	0.03786	14.77	0.13378	19.54	0.000156657	19.54	0.000164322
14.78	0.04177	14.78	0.14436	19.56	0.000121011	19.56	0.00011033
14.79	0.04555	14.79	0.15565	19.58	9.94706e-05	19.58	5.46993e-05
14.8	0.04911	14.8	0.16768	19.6	6.09499e-05	19.6	3.17818e-06
14.81	0.05245	14.81	0.18047	19.62	7.42514e-06	19.62	-3.97752e-05
14.82	0.05558	14.82	0.19438	19.64	-3.1369e-05	19.64	-7.16592e-05
14.83	0.05858	14.83	0.2104	19.66	-2.98545e-05	19.66	-9.09805e-05
14.84	0.06159	14.84	0.2304	19.68	1.05776e-06	19.68	-9.87907e-05
14.85	0.06478	14.85	0.25747	19.7	3.45283e-05	19.7	-9.837e-05
14.86	0.06835	14.86	0.29525	19.72	4.63543e-05	19.72	-9.48046e-05
14.87	0.07243	14.87	0.34683	19.74	5.68737e-05	19.74	-9.31445e-05
14.88	0.07764	14.88	0.4137	19.76	5.33342e-05	19.76	-9.59338e-05
14.89	0.08638	14.89	0.49482	19.78	2.06224e-05	19.78	-0.000104201
14.9	0.10352	14.9	0.58615	19.8	-2.8271e-05	19.8	-0.000116409
14.91	0.1349	14.91	0.6815	19.82	-6.66785e-05	19.82	-0.000128629
14.92	0.1858	14.92	0.77314	19.84	-6.85475e-05	19.84	-0.000137102
14.93	0.25989	14.93	0.85397	19.86	-6.42873e-05	19.86	-0.000138612
14.94	0.35756	14.94	0.91856	19.88	-4.35209e-05	19.88	-0.000130403
14.95	0.4738	14.95	0.96412	19.9	3.47978e-06	19.9	-0.000110589
14.96	0.59773	14.96	0.99064	19.92	6.52692e-05	19.92	-7.75929e-05
14.97	0.71384	14.97	1	19.94	9.91351e-05	19.94	-3.15674e-05
14.98	0.80558	14.98	0.99454	19.96	0.00011781	19.96	2.50591e-05
14.99	0.85916	14.99	0.97619	19.98	0.000112004	19.98	8.68107e-05
15	0.86628	15	0.94494	20	0.000111807	20	0.000145177
15.01	0.82551	15.01	0.89972	20.02	0.000116243	20.02	0.000190192
15.02	0.74353	15.02	0.83891	20.04	0.000120472	20.04	0.000211247
15.03	0.63334	15.03	0.76218	20.06	9.63006e-05	20.06	0.000199382
15.04	0.51036	15.04	0.67104	20.08	7.54899e-05	20.08	0.000153235
15.05	0.38897	15.05	0.56923	20.1	2.56881e-05	20.1	7.62412e-05
15.06	0.28074	15.06	0.46262	20.12	-3.47358e-05	20.12	-2.13894e-05
15.07	0.1928	15.07	0.35873	20.14	-0.000113784	20.14	-0.000125443
15.08	0.12753	15.08	0.26435	20.16	-0.000168604	20.16	-0.000220558
15.09	0.08302	15.09	0.18482	20.18	-0.000188849	20.18	-0.000293273
15.1	0.05465	15.1	0.12264	20.2	-0.000182279	20.2	-0.000334974
15.11	0.03757	15.11	0.07793	20.22	-0.00017513	20.22	-0.000342386
15.12	0.02806	15.12	0.04887	20.24	-0.000158695	20.24	-0.000317144
15.13	0.02297	15.13	0.03175	20.26	-0.000154298	20.26	-0.000267596
15.14	0.01976	15.14	0.02268	20.28	-0.000134842	20.28	-0.00020324
15.15	0.01709	15.15	0.01847	20.3	-0.00014183	20.3	-0.000137409
15.16	0.01469	15.16	0.01679	20.32	-0.000141228	20.32	-8.18661e-05
15.17	0.01268	15.17	0.0159	20.34	-0.000129307	20.34	-4.51038e-05
15.18	0.01107	15.18	0.01464	20.36	-0.000111027	20.36	-3.16809e-05
15.19	0.00988	15.19	0.01257	20.38	-8.52273e-05	20.38	-4.18055e-05
15.2	0.00896	15.2	0.00997	20.4	-6.65434e-05	20.4	-7.05335e-05
15.21	0.00827	15.21	0.00733	20.42	-4.57257e-05	20.42	-0.000109642
15.22	0.00769	15.22	0.00519	20.44	1.93765e-06	20.44	-0.000145545
15.23	0.00713	15.23	0.00331	20.46	3.13477e-05	20.46	-0.000176716
15.24	0.00656	15.24	0.0018	20.48	6.08672e-05	20.48	-0.000199837
15.25	0.00601	15.25	0.00081879	20.5	6.46146e-05	20.5	-0.000214626
15.26	0.00545	15.26	0.000411947	20.52	6.76158e-05	20.52	-0.00022349
15.27	0.00498	15.27	0.000153442	20.54	8.49151e-05	20.54	-0.000211868
15.28	0.00458	15.28	7.62036e-05	20.56	8.19857e-05	20.56	-0.000181827
15.29	0.00427	15.29	8.30738e-05	20.58	8.98957e-05	20.58	-0.000134356
15.3	0.00401	15.3	0.000154746	20.6	0.000108181	20.6	-8.24725e-05
15.31	0.00383	15.31	0.000196446	20.62	0.000493224	20.62	-4.90415e-06
15.32	0.00369	15.32	0.000227111	20.64	0.000529278	20.64	0.00010178
15.33	0.00359	15.33	0.000177393	20.66	0.000479957	20.66	0.000261236
15.34	0.0035	15.34	0.000194367	20.68	6.9091e-05	20.68	0.000585597
15.35	0.00342	15.35	0.000284078	20.7	0.00021987	20.7	0.00118
15.36	0.00334	15.36	0.000337497	20.72	0.000409771	20.72	0.00214
15.37	0.00325	15.37	0.000358008	20.74	0.000206344	20.74	0.00339
15.38	0.00317	15.38	0.000390159	20.76	3.05475e-05	20.76	0.00416
15.39	0.00309	15.39	0.000428973	20.78	0.000463182	20.78	0.00446
15.4	0.00302	15.4	0.000449542	20.8	0.000788655	20.8	0.00485
15.41	0.00296	15.41	0.000434458	20.82	0.00132	20.82	0.00597
15.42	0.00291	15.42	0.000379958	20.84	0.00208	20.84	0.00746
15.43	0.00288	15.43	0.000267519	20.86	0.0041	20.86	0.01209
15.44	0.00285	15.44	0.000249869	20.88	0.00816	20.88	0.0454
15.45	0.00283	15.45	0.000264901	20.9	0.01431	20.9	0.08898
15.46	0.00282	15.46	0.000233349	20.92	0.02098	20.92	0.15189
15.47	0.00281	15.47	0.000210563	20.94	0.03053	20.94	0.23351
15.48	0.00279	15.48	0.000202843	20.96	0.04161	20.96	0.3294
15.49	0.00275	15.49	0.000215585	20.98	0.05602	20.98	0.43264
15.5	0.0027	15.5	0.000239655	21	0.07311	21	0.53543
15.51	0.00264	15.51	0.000259608	21.02	0.09345	21.02	0.63289
15.52	0.00256	15.52	0.000255479	21.04	0.11681	21.04	0.723
15.53	0.00248	15.53	0.000216546	21.06	0.14315	21.06	0.80433
15.54	0.00241	15.54	0.00015444	21.08	0.16956	21.08	0.87396
15.55	0.00235	15.55	7.65127e-05	21.1	0.21948	21.1	0.92931
15.56	0.00231	15.56	-9.77815e-06	21.12	0.27435	21.12	0.96839
15.57	0.0023	15.57	-7.89411e-05	21.14	0.3331	21.14	0.98953
15.58	0.0023	15.58	-0.00011854	21.16	0.39419	21.16	0.99054
15.59	0.0023	15.59	-0.000119019	21.18	0.4467	21.18	0.96955
15.6	0.0023	15.6	-9.65564e-05	21.2	0.41449	21.2	0.92825
15.61	0.00229	15.61	-5.81129e-05	21.22	0.37368	21.22	0.87001
15.62	0.00227	15.62	-2.0516e-05	21.24	0.32176	21.24	0.79945
15.63	0.00223	15.63	4.85549e-06	21.26	0.26138	21.26	0.72076
15.64	0.00218	15.64	-3.68797e-07	21.28	0.21761	21.28	0.63604
15.65	0.00213	15.65	-3.63127e-05	21.3	0.1501	21.3	0.54724
15.66	0.00208	15.66	-0.000102806	21.32	0.12364	21.32	0.4568
15.67	0.00204	15.67	-0.000178079	21.34	0.10033	21.34	0.36833
15.68	0.00201	15.68	-0.00025791	21.36	0.07698	21.36	0.28536
15.69	0.00201	15.69	-0.000331226	21.38	0.05531	21.38	0.21103
15.7	0.00202	15.7	-0.000392881	21.4	0.03608	21.4	0.14818
15.71	0.00204	15.71	-0.000429837	21.42	0.02117	21.42	0.09814
15.72	0.00208	15.72	-0.000455459	21.44	0.0131	21.44	0.0611
15.73	0.00212	15.73	-0.000477385	21.46	0.00639	21.46	0.03618
15.74	0.00215	15.74	-0.000516712	21.48	0.00339	21.48	0.02059
15.75	0.00218	15.75	-0.000573365	21.5	0.00239	21.5	0.01128
15.76	0.00219	15.76	-0.000650891	21.52	0.00139	21.52	0.00577
15.77	0.0022	15.77	-0.000727	21.54	0.000838688	21.54	0.00274
15.78	0.00218	15.78	-0.000783698	21.56	-0.000191173	21.56	0.00125
15.79	0.00216	15.79	-0.000798668	21.58	-0.00019054	21.58	0.000537114
15.8	0.00213	15.8	-0.000768193	21.6	-0.000165259	21.6	6.13593e-05
15.81	0.00209	15.81	-0.000690287	21.62	-9.8953e-05	21.62	-0.000218809
15.82	0.00206	15.82	-0.000583852	21.64	-2.56187e-05	21.64	-0.000427228
15.83	0.00202	15.83	-0.000461528	21.66	4.48487e-05	21.66	-0.000433035
15.84	0.00198	15.84	-0.000346401	21.68	0.000112557	21.68	-0.00034566
15.85	0.00195	15.85	-0.000253216	21.7	0.000162749	21.7	-0.000206767
15.86	0.00192	15.86	-0.000191889	21.72	0.000174772	21.72	-7.3353e-05
15.87	0.0019	15.87	-0.000161372	21.74	0.000198933	21.74	5.82555e-05
15.88	0.00188	15.88	-0.000160421	21.76	0.000201697	21.76	0.000137174
15.89	0.00187	15.89	-0.00017437	21.78	0.000208584	21.78	0.000165499
15.9	0.00186	15.9	-0.00019646	21.8	0.000208584	21.8	0.000219655
15.91	0.00187	15.91	-0.00021735	21.82	0.000202508	21.82	0.000262228
15.92	0.00188	15.92	-0.000235753	21.84	0.000208584	21.84	0.000291534
15.93	0.00189	15.93	-0.000250324	21.86	0.000195966	21.86	0.000307685
15.94	0.00191	15.94	-0.000259302	21.88	0.00016593	21.88	0.000309356
15.95	0.00192	15.95	-0.000269956	21.9	0.000117827	21.9	0.000295219
15.96	0.00193	15.96	-0.000286272	21.92	8.00679e-05	21.92	0.000263764
15.97	0.00193	15.97	-0.000306819	21.94	4.68094e-05	21.94	0.000213574
15.98	0.00192	15.98	-0.000337378	21.96	7.78549e-06	21.96	0.000144309
15.99	0.00191	15.99	-0.000376175	21.98	-1.89452e-05	21.98	5.96494e-05
16	0.0019	16	-0.00041531	22	-3.33252e-05	22	-3.40416e-05
16.01	0.00188	16.01	-0.000451807	22.02	-2.73757e-05	22.02	-0.000127535
16.02	0.00188	16.02	-0.000477453	22.04	-2.16012e-05	22.04	-0.000210812
16.03	0.00187	16.03	-0.000490584	22.06	-3.46982e-05	22.06	-0.000272474
16.04	0.00187	16.04	-0.000488233	22.08	-3.69284e-05	22.08	-0.000304134
16.05	0.00187	16.05	-0.000470925	22.1	-5.87432e-05	22.1	-0.000301467
16.06	0.00187	16.06	-0.000442708	22.12	-8.75127e-05	22.12	-0.000264918
16.07	0.00185	16.07	-0.000411351	22.14	-0.000127199	22.14	-0.000199381
16.08	0.00184	16.08	-0.000390494	22.16	-0.000151595	22.16	-0.00011503
16.09	0.00182	16.09	-0.000392213	22.18	-0.000128518	22.18	-2.44651e-05
16.1	0.00179	16.1	-0.000411452	22.2	-8.34968e-05	22.2	5.89714e-05
16.11	0.00177	16.11	-0.000440405	22.22	-1.897e-05	22.22	0.00012409
16.12	0.00175	16.12	-0.000470763	22.24	3.01241e-05	22.24	0.000162917
16.13	0.00173	16.13	-0.000484241	22.26	7.37383e-05	22.26	0.00017348
16.14	0.00171	16.14	-0.000467624	22.28	0.000107739	22.28	0.000158615
16.15	0.0017	16.15	-0.000413241	22.3	0.000115193	22.3	0.00012509
16.16	0.00168	16.16	-0.00033052	22.32	0.00011135	22.32	8.15186e-05
16.17	0.00166	16.17	-0.000238929	22.34	0.000116746	22.34	3.61425e-05
16.18	0.00164	16.18	-0.000152965	22.36	0.000114933	22.36	-5.25129e-06
16.19	0.00163	16.19	-8.68745e-05	22.38	0.000104836	22.38	-4.08374e-05
16.2	0.00162	16.2	-5.49509e-05	22.4	5.77957e-05	22.4	-7.12527e-05
16.21	0.00162	16.21	-5.2185e-05	22.42	9.20712e-07	22.42	-9.89775e-05
16.22	0.00164	16.22	-7.88602e-05	22.44	-7.30334e-05	22.44	-0.000127201
16.23	0.00166	16.23	-0.000110323	22.46	-0.000142574	22.46	-0.000156973
16.24	0.00169	16.24	-0.000135309	22.48	-0.000199569	22.48	-0.000188404
16.25	0.00171	16.25	-0.000144893	22.5	-0.000232884	22.5	-0.000219493
16.26	0.00172	16.26	-0.000137676	22.52	-0.000253135	22.52	-0.000247851
16.27	0.00172	16.27	-0.000120307	22.54	-0.000240985	22.54	-0.000270286
16.28	0.0017	16.28	-0.000110751	22.56	-0.000208584	22.56	-0.000282924
16.29	0.00168	16.29	-0.000122142	22.58	-0.000150014	22.58	-0.000282323
16.3	0.00166	16.3	-0.000171539	22.6	-5.67023e-05	22.6	-0.000265019
16.31	0.00164	16.31	-0.00024209	22.62	4.10784e-05	22.62	-0.000229715
16.32	0.00163	16.32	-0.000316462	22.64	0.000137194	22.64	-0.000178829
16.33	0.00162	16.33	-0.000370174	22.66	0.000204533	22.66	-0.000116734
16.34	0.00163	16.34	-0.000393386	22.68	0.000245035	22.68	-5.25564e-05
16.35	0.00166	16.35	-0.000373888	22.7	0.000259211	22.7	4.85082e-06
16.36	0.00169	16.36	-0.000324139	22.72	0.000230859	22.72	4.80874e-05
16.37	0.00172	16.37	-0.000265993	22.74	0.000185763	22.74	7.49626e-05
16.38	0.00176	16.38	-0.00022466	22.76	0.000148429	22.76	8.7974e-05
16.39	0.00178	16.39	-0.000205013	22.78	8.35612e-05	22.78	9.25957e-05
16.4	0.0018	16.4	-0.000202861	22.8	3.00071e-05	22.8	9.62679e-05
16.41	0.00181	16.41	-0.000201913	22.82	-4.8991e-05	22.82	0.000103474
16.42	0.00181	16.42	-0.000189221	22.84	-0.000128103	22.84	0.000114004
16.43	0.0018	16.43	-0.000145453	22.86	-0.000212634	22.86	0.000125684
16.44	0.00177	16.44	-7.02133e-05	22.88	-0.000277436	22.88	0.000133426
16.45	0.00175	16.45	2.76669e-05	22.9	-0.000324013	22.9	0.000132826
16.46	0.00173	16.46	0.000117041	22.92	-0.000348314	22.92	0.000120889
16.47	0.00171	16.47	0.000177798	22.94	-0.000340214	22.94	9.69551e-05
16.48	0.00169	16.48	0.000202015	22.96	-0.000295662	22.96	6.23335e-05
16.49	0.00169	16.49	0.00019403	22.98	-0.00024706	22.98	1.86866e-05
16.5	0.00169	16.5	0.000160623	23	-0.000183389	23	-2.86271e-05
16.51	0.0017	16.51	0.000114254	23.02	-0.000150697	23.02	-7.34252e-05
16.52	0.00172	16.52	7.52057e-05	23.04	-0.000107536	23.04	-0.000108353
16.53	0.00173	16.53	6.21412e-05	23.06	-7.34123e-05	23.06	-0.000125653
16.54	0.00175	16.54	7.37861e-05	23.08	-5.33443e-05	23.08	-0.000120394
16.55	0.00176	16.55	0.0001047	23.1	-5.46416e-05	23.1	-9.36411e-05
16.56	0.00176	16.56	0.000141363	23.12	-7.15642e-05	23.12	-5.18781e-05
16.57	0.00176	16.57	0.000174991	23.14	-8.66816e-05	23.14	-6.63334e-06
16.58	0.00174	16.58	0.000190504	23.16	-0.000105884	23.16	3.00687e-05
16.59	0.00172	16.59	0.000184598	23.18	-0.000138598	23.18	4.737e-05
16.6	0.0017	16.6	0.000163777	23.2	-0.000156907	23.2	4.12901e-05
16.61	0.00168	16.61	0.000148221	23.22	-0.000166254	23.22	1.37694e-05
16.62	0.00167	16.62	0.000147431	23.24	-0.000168861	23.24	-2.7878e-05
16.63	0.00166	16.63	0.000160515	23.26	-0.000206558	23.26	-7.33424e-05
16.64	0.00166	16.64	0.000183409	23.28	-0.000265286	23.28	-0.000112415
16.65	0.00166	16.65	0.000208865	23.3	-0.000313888	23.3	-0.000138361
16.66	0.00166	16.66	0.000225351	23.32	-0.000350339	23.32	-0.000145935
16.67	0.00166	16.67	0.000231784	23.34	-0.00035844	23.34	-0.000132396
16.68	0.00165	16.68	0.000214347	23.36	-0.000346289	23.36	-9.6977e-05
16.69	0.00163	16.69	0.000179092	23.38	-0.000287562	23.38	-4.18251e-05
16.7	0.00161	16.7	0.000128754	23.4	-0.000206558	23.4	2.77593e-05
16.71	0.00159	16.71	6.94397e-05	23.42	-0.000133118	23.42	0.000104224
16.72	0.00158	16.72	-3.04335e-06	23.44	-5.65089e-05	23.44	0.000177511
16.73	0.00158	16.73	-8.55112e-05	23.46	1.288e-05	23.46	0.000238188
16.74	0.00159	16.74	-0.000173569	23.48	8.82792e-05	23.48	0.000278779
16.75	0.0016	16.75	-0.000264461	23.5	0.000147155	23.5	0.000293978
16.76	0.00162	16.76	-0.000354508	23.52	0.00018628	23.52	0.000282917
16.77	0.00164	16.77	-0.000425416	23.54	0.000236935	23.54	0.000249117
16.78	0.00165	16.78	-0.000466494	23.56	0.000279461	23.56	0.000198059
16.79	0.00166	16.79	-0.000475125	23.58	0.000315913	23.58	0.00013765
16.8	0.00167	16.8	-0.000460095	23.6	0.000311863	23.6	7.48117e-05
16.81	0.00167	16.81	-0.000417816	23.62	0.000285537	23.62	1.76321e-05
16.82	0.00168	16.82	-0.000357799	23.64	0.000245035	23.64	-2.81198e-05
16.83	0.00169	16.83	-0.000291276	23.66	0.000182935	23.66	-5.7902e-05
16.84	0.00171	16.84	-0.000227815	23.68	0.000126639	23.68	-6.92008e-05
16.85	0.00173	16.85	-0.000170296	23.7	8.70634e-05	23.7	-6.30541e-05
16.86	0.00176	16.86	-0.00011631	23.72	7.1905e-05	23.72	-4.39699e-05
16.87	0.00179	16.87	-6.57791e-05	23.74	7.26338e-05	23.74	-1.7334e-05
16.88	0.00182	16.88	-1.3833e-05	23.76	5.57143e-05	23.76	1.09824e-05
16.89	0.00185	16.89	4.08867e-05	23.78	6.10556e-05	23.78	3.86246e-05
16.9	0.00187	16.9	0.000101676	23.8	4.80623e-05	23.8	6.36309e-05
16.91	0.00188	16.91	0.000165534	23.82	3.34801e-05	23.82	8.74482e-05
16.92	0.00189	16.92	0.000214701	23.84	1.35133e-05	23.84	0.00011121
16.93	0.00189	16.93	0.000236935	23.86	-2.88161e-05	23.86	0.000134849
16.94	0.00188	16.94	0.000233952	23.88	-9.24736e-05	23.88	0.00015675
16.95	0.00187	16.95	0.000210927	23.9	-0.000149083	23.9	0.000173753
16.96	0.00186	16.96	0.000172492	23.92	-0.000165071	23.92	0.000181368
16.97	0.00185	16.97	0.000119969	23.94	-0.000131274	23.94	0.000175578
16.98	0.00184	16.98	7.92457e-05	23.96	-9.31259e-05	23.96	0.000153262
16.99	0.00184	16.99	6.25846e-05	23.98	-4.84444e-05	23.98	0.0001147
17	0.00183	17	6.48436e-05	24	-2.12468e-05	24	6.07274e-05
17.01	0.00182	17.01	7.1878e-05	24.02	-8.32303e-06	24.02	-4.61186e-06
17.02	0.00181	17.02	8.23262e-05	24.04	-3.46042e-05	24.04	-7.53486e-05
17.03	0.00179	17.03	8.52423e-05	24.06	-5.75607e-05	24.06	-0.000143861
17.04	0.00177	17.04	6.64783e-05	24.08	-6.15283e-05	24.08	-0.000202209
17.05	0.00175	17.05	2.00538e-05	24.1	-5.2803e-05	24.1	-0.000242568
17.06	0.00174	17.06	-3.99269e-05	24.12	-6.96813e-05	24.12	-0.000259475
17.07	0.00172	17.07	-9.9268e-05	24.14	-0.000121393	24.14	-0.000252312
17.08	0.00172	17.08	-0.000139218	24.16	-0.000186259	24.16	-0.000225371
17.09	0.00172	17.09	-0.000151497	24.18	-0.000224784	24.18	-0.000185392
17.1	0.00172	17.1	-0.000135227	24.2	-0.000263261	24.2	-0.000140517
17.11	0.00172	17.11	-9.85287e-05	24.22	-0.000293637	24.22	-9.74024e-05
17.12	0.00173	17.12	-5.34154e-05	24.24	-0.000307813	24.24	-6.13335e-05
17.13	0.00174	17.13	-2.41449e-05	24.26	-0.000265286	24.26	-3.46558e-05
17.14	0.00175	17.14	-2.65613e-05	24.28	-0.000214659	24.28	-1.87507e-05
17.15	0.00176	17.15	-5.47209e-05	24.3	-0.000181306	24.3	-1.35432e-05
17.16	0.00176	17.16	-8.9737e-05	24.32	-0.000133102	24.32	-1.81967e-05
17.17	0.00177	17.17	-0.000114467	24.34	-5.04809e-05	24.34	-3.15421e-05
17.18	0.00177	17.18	-0.000108307	24.36	4.746e-06	24.36	-5.05693e-05
17.19	0.00178	17.19	-4.9116e-05	24.38	1.65468e-05	24.38	-7.0131e-05
17.2	0.00179	17.2	5.61217e-05	24.4	1.54321e-05	24.4	-8.42029e-05
17.21	0.00181	17.21	0.000186561	24.42	4.27471e-05	24.42	-8.73651e-05
17.22	0.00184	17.22	0.000311454	24.44	7.15816e-05	24.44	-7.7626e-05
17.23	0.00187	17.23	0.000409963	24.46	8.39423e-05	24.46	-5.56272e-05
17.24	0.00191	17.24	0.000464451	24.48	6.73919e-05	24.48	-2.55415e-05
17.25	0.00195	17.25	0.000474551	24.5	4.94057e-05	24.5	6.8829e-06
17.26	0.00198	17.26	0.000452708	24.52	2.51939e-05	24.52	3.59195e-05
17.27	0.002	17.27	0.000418873	24.54	-2.9212e-05	24.54	5.8216e-05
17.28	0.00201	17.28	0.000387233	24.56	-9.61789e-05	24.56	7.32714e-05
17.29	0.002	17.29	0.000380253	24.58	-0.000135215	24.58	8.25979e-05
17.3	0.00197	17.3	0.000400231	24.6	-0.000139996	24.6	8.9018e-05
17.31	0.00194	17.31	0.00044406	24.62	-0.00014232	24.62	9.7059e-05
17.32	0.0019	17.32	0.000501427	24.64	-0.000155888	24.64	0.000111486
17.33	0.00186	17.33	0.00056605	24.66	-0.000176416	24.66	0.000135174
17.34	0.00184	17.34	0.000627967	24.68	-0.00017466	24.68	0.000168263
17.35	0.00183	17.35	0.000682036	24.7	-0.000164615	24.7	0.000208834
17.36	0.00185	17.36	0.000721428	24.72	-0.000149884	24.72	0.000252657
17.37	0.00188	17.37	0.000747666	24.74	-0.000124398	24.74	0.000294482
17.38	0.00193	17.38	0.000751147	24.76	-8.69489e-05	24.76	0.000328187
17.39	0.00197	17.39	0.00073764	24.78	-4.05515e-05	24.78	0.000348812
17.4	0.00202	17.4	0.000713873	24.8	1.38088e-05	24.8	0.000353195
17.41	0.00204	17.41	0.000687856	24.82	5.2205e-05	24.82	0.000341533
17.42	0.00206	17.42	0.000674537	24.84	8.84775e-05	24.84	0.000317697
17.43	0.00205	17.43	0.000686832	24.86	0.000105695	24.86	0.000286664
17.44	0.00204	17.44	0.000721506	24.88	0.000114675	24.88	0.000254379
17.45	0.00202	17.45	0.000767263	24.9	9.66485e-05	24.9	0.00022676
17.46	0.002	17.46	0.000805008	24.92	5.58783e-05	24.92	0.000207537
17.47	0.00198	17.47	0.000828665	24.94	5.60739e-06	24.94	0.000198071
17.48	0.00196	17.48	0.000818792	24.96	-3.49786e-05	24.96	0.0001971
17.49	0.00194	17.49	0.00077083	24.98	-4.7832e-05	24.98	0.000201953
17.5	0.00193	17.5	0.000704434	25	-7.32023e-05	25	0.000207256
17.51	0.0019	17.51	0.00063647	25.02	-0.000135931	25.02	0.000207083
17.52	0.00188	17.52	0.000583432	25.04	-0.00017472	25.04	0.000197399
17.53	0.00184	17.53	0.00056264	25.06	-0.000216684	25.06	0.000175424
17.54	0.00181	17.54	0.000574278	25.08	-0.000240985	25.08	0.000139885
17.55	0.00178	17.55	0.000620665	25.1	-0.00025111	25.1	9.08542e-05
17.56	0.00176	17.56	0.000688864	25.12	-0.00023896	25.12	3.0284e-05
17.57	0.00174	17.57	0.000764767	25.14	-0.000204533	25.14	-3.81555e-05
17.58	0.00173	17.58	0.000824001	25.16	-0.000178544	25.16	-0.000109284
17.59	0.00173	17.59	0.000845858	25.18	-0.0001849	25.18	-0.000176368
17.6	0.00174	17.6	0.000825867	25.2	-0.000210609	25.2	-0.000232176
17.61	0.00176	17.61	0.000769169	25.22	-0.000253135	25.22	-0.000269878
17.62	0.00179	17.62	0.000684116	25.24	-0.00024706	25.24	-0.000283879
17.63	0.00182	17.63	0.000606442	25.26	-0.000236935	25.26	-0.000273256
17.64	0.00186	17.64	0.000558127	25.28	-0.000212634	25.28	-0.000241124
17.65	0.00189	17.65	0.000557093	25.3	-0.000186567	25.3	-0.000193391
17.66	0.00192	17.66	0.000600109	25.32	-0.00016211	25.32	-0.000137741
17.67	0.00194	17.67	0.0006812	25.34	-0.000157096	25.34	-8.37006e-05
17.68	0.00196	17.68	0.000775129	25.36	-0.000169538	25.36	-3.93153e-05
17.69	0.00196	17.69	0.000860276	25.38	-0.000198369	25.38	-1.01928e-05
17.7	0.00196	17.7	0.000916265	25.4	-0.000186227	25.4	2.87894e-06
17.71	0.00195	17.71	0.000942142	25.42	-0.00017681	25.42	1.50786e-06
17.72	0.00194	17.72	0.000939173	25.44	-0.00015587	25.44	-8.70119e-06
17.73	0.00193	17.73	0.000927636	25.46	-0.000142704	25.46	-2.17337e-05
17.74	0.00191	17.74	0.000921928	25.48	-0.00012336	25.48	-3.20342e-05
17.75	0.0019	17.75	0.000936535	25.5	-8.20448e-05	25.5	-3.52731e-05
17.76	0.00188	17.76	0.000967871	25.52	-1.11856e-05	25.52	-3.03372e-05
17.77	0.00186	17.77	0.00101	25.54	3.91945e-05	25.54	-2.00979e-05
17.78	0.00186	17.78	0.00103	25.56	9.09991e-05	25.56	-7.69771e-06
17.79	0.00186	17.79	0.00102	25.58	0.000105882	25.58	1.59951e-06
17.8	0.00187	17.8	0.000968169	25.6	9.06048e-05	25.6	4.72753e-06
17.81	0.00189	17.81	0.000866544	25.62	5.61671e-05	25.62	-5.54537e-07
17.82	0.00191	17.82	0.000727564	25.64	5.80399e-05	25.64	-1.12762e-05
17.83	0.00194	17.83	0.000574371	25.66	9.24639e-05	25.66	-2.33302e-05
17.84	0.00196	17.84	0.00043664	25.68	0.00014714	25.68	-3.29106e-05
17.85	0.00197	17.85	0.000333962	25.7	0.000176039	25.7	-3.47888e-05
17.86	0.00198	17.86	0.000264206	25.72	0.000156769	25.72	-2.45366e-05
17.87	0.00198	17.87	0.000232518	25.74	5.79305e-05	25.74	-1.23678e-06
17.88	0.00197	17.88	0.000228079	25.76	-7.49653e-05	25.76	3.55397e-05
17.89	0.00195	17.89	0.00024197	25.78	-0.00019289	25.78	8.34166e-05
17.9	0.00192	17.9	0.000264473	25.8	-0.000249085	25.8	0.000140062
17.91	0.00188	17.91	0.000288258	25.82	-0.00024706	25.82	0.000200097
17.92	0.00185	17.92	0.000313517	25.84	-0.000226809	25.84	0.000260099
17.93	0.00181	17.93	0.000337235	25.86	-0.000210609	25.86	0.00031691
17.94	0.00179	17.94	0.000349781	25.88	-0.000210609	25.88	0.000367555
17.95	0.00178	17.95	0.00034946	25.9	-0.00025111	25.9	0.000410858
17.96	0.00177	17.96	0.00033652	25.92	-0.000305787	25.92	0.000445947
17.97	0.00178	17.97	0.000316591	25.94	-0.000344264	25.94	0.000470379
17.98	0.00179	17.98	0.000295415	25.96	-0.000344264	25.96	0.000482127
17.99	0.00182	17.99	0.000275815	25.98	-0.000299712	25.98	0.000478315
18	0.00185	18	0.000262945	26	-0.00025516	26	0.000456945
18.01	0.00189	18.01	0.000262533	26.02	-0.000204533	26.02	0.000415282
18.02	0.00194	18.02	0.000265475	26.04	-0.00017826	26.04	0.000354928
18.03	0.00198	18.03	0.000266995	26.06	-0.00016192	26.06	0.000280732
18.04	0.00202	18.04	0.000266756	26.08	-0.000176041	26.08	0.000199566
18.05	0.00204	18.05	0.000261137	26.1	-0.000212634	26.1	0.000120067
18.06	0.00204	18.06	0.000243966	26.12	-0.000230859	26.12	5.05653e-05
18.07	0.00203	18.07	0.000218811	26.14	-0.000224784	26.14	-3.65574e-06
18.08	0.00202	18.08	0.000197781	26.16	-0.000202357	26.16	-4.13006e-05
18.09	0.00199	18.09	0.000194563	26.18	-0.000173411	26.18	-6.53527e-05
18.1	0.00198	18.1	0.000207091	26.2	-0.000145805	26.2	-8.15526e-05
18.11	0.00197	18.11	0.000240779	26.22	-9.26052e-05	26.22	-9.75511e-05
18.12	0.00197	18.12	0.000292765	26.24	-3.98188e-05	26.24	-0.000119952
18.13	0.00197	18.13	0.000353403	26.26	2.0047e-05	26.26	-0.000152326
18.14	0.00197	18.14	0.000405841	26.28	7.22823e-05	26.28	-0.000194429
18.15	0.00198	18.15	0.000431284	26.3	0.000142535	26.3	-0.000242029
18.16	0.00199	18.16	0.00041794	26.32	0.000212634	26.32	-0.00028726
18.17	0.00199	18.17	0.000377087	26.34	0.00024301	26.34	-0.000321461
18.18	0.002	18.18	0.000312286	26.36	0.00025516	26.36	-0.000335161
18.19	0.00202	18.19	0.000241289	26.38	0.000267311	26.38	-0.000321501
18.2	0.00203	18.2	0.000173758	26.4	0.000277436	26.4	-0.000279102
18.21	0.00204	18.21	0.000133542	26.42	0.000269336	26.42	-0.000211379
18.22	0.00205	18.22	0.000127287	26.44	0.000216684	26.44	-0.000127233
18.23	0.00205	18.23	0.000129851	26.46	0.000144882	26.46	-3.89842e-05
18.24	0.00204	18.24	0.000122868	26.48	6.9306e-05	26.48	4.0604e-05
18.25	0.00202	18.25	0.000103251	26.5	-1.95414e-05	26.5	9.98784e-05
18.26	0.002	18.26	6.61413e-05	26.52	-0.000106782	26.52	0.00013333
18.27	0.00198	18.27	2.53334e-05	26.54	-0.000145394	26.54	0.00013756
18.28	0.00197	18.28	-8.61468e-06	26.56	-0.000142222	26.56	0.000115176
18.29	0.00197	18.29	-9.31283e-06	26.58	-0.000129777	26.58	7.31386e-05
18.3	0.00198	18.3	4.00476e-05	26.6	-0.00014431	26.6	1.91114e-05
18.31	0.002	18.31	0.000139875	26.62	-0.000156493	26.62	-3.76957e-05
18.32	0.00202	18.32	0.000276156	26.64	-0.000156747	26.64	-8.86896e-05
18.33	0.00204	18.33	0.000421165	26.66	-0.000159564	26.66	-0.000127657
18.34	0.00206	18.34	0.000550432	26.68	-0.000155427	26.68	-0.000150285
18.35	0.00207	18.35	0.000650905	26.7	-0.000117069	26.7	-0.000157719
18.36	0.00207	18.36	0.000710204	26.72	-4.5038e-05	26.72	-0.00015182
18.37	0.00207	18.37	0.000722346	26.74	3.37814e-05	26.74	-0.000140154
18.38	0.00208	18.38	0.000707351	26.76	7.81745e-05	26.76	-0.000130707
18.39	0.00208	18.39	0.000687432	26.78	0.000101349	26.78	-0.000127847
18.4	0.0021	18.4	0.000673355	26.8	8.23279e-05	26.8	-0.000133736
18.41	0.00211	18.41	0.000663114	26.82	4.23657e-05	26.82	-0.000145542
18.42	0.00212	18.42	0.000654557	26.84	-2.81221e-05	26.84	-0.00015613
18.43	0.00213	18.43	0.000647663	26.86	-0.000116994	26.86	-0.000157066
18.44	0.00213	18.44	0.000635333	26.88	-0.000186563	26.88	-0.000139894
18.45	0.00212	18.45	0.000607656	26.9	-0.000240985	26.9	-0.00010094
18.46	0.00211	18.46	0.000564413	26.92	-0.000309838	26.92	-3.91193e-05
18.47	0.00209	18.47	0.00049648	26.94	-0.000396916	26.94	4.0046e-05
18.48	0.00206	18.48	0.000422382	26.96	-0.000479945	26.96	0.00012523
18.49	0.00204	18.49	0.000344604	26.98	-0.000528547	26.98	0.000205296
18.5	0.00202	18.5	0.000274312	27	-0.000562973	27	0.000268416
18.51	0.002	18.51	0.000224254	27.02	-0.000556898	27.02	0.000305846
18.52	0.00199	18.52	0.000207673	27.04	-0.000520446	27.04	0.000314408
18.53	0.00198	18.53	0.000233486	27.06	-0.000449568	27.06	0.000297268
18.54	0.00199	18.54	0.000291199	27.08	-0.00036249	27.08	0.000263
18.55	0.00201	18.55	0.000364783	27.1	-0.000285537	27.1	0.000222789
18.56	0.00203	18.56	0.000453577	27.12	-0.000236935	27.12	0.00018944
18.57	0.00206	18.57	0.000537259	27.14	-0.000193538	27.14	0.000173324
18.58	0.0021	18.58	0.000601785	27.16	-0.00014523	27.16	0.000177419
18.59	0.00213	18.59	0.000622072	27.18	-0.000109207	27.18	0.000200188
18.6	0.00216	18.6	0.000602765	27.2	-0.000104665	27.2	0.000234073
18.61	0.00217	18.61	0.000557523	27.22	-8.45348e-05	27.22	0.000268393
18.62	0.00217	18.62	0.000499417	27.24	-7.14917e-05	27.24	0.000292519
18.63	0.00216	18.63	0.000438264	27.26	-6.17452e-05	27.26	0.000298825
18.64	0.00213	18.64	0.000384601	27.28	-7.59902e-05	27.28	0.000283939
18.65	0.0021	18.65	0.000348477	27.3	-8.97434e-05	27.3	0.000248801
18.66	0.00207	18.66	0.000329904	27.32	-0.000100979	27.32	0.000198398
18.67	0.00205	18.67	0.000316882	27.34	-0.000106174	27.34	0.000140272
18.68	0.00204	18.68	0.000301098	27.36	-0.000128172	27.36	7.97958e-05
18.69	0.00203	18.69	0.000279316	27.38	-0.0001499	27.38	2.11915e-05
18.7	0.00203	18.7	0.000258966	27.4	-0.000193674	27.4	-3.52173e-05
18.71	0.00204	18.71	0.000238947	27.42	-0.000236935	27.42	-9.23698e-05
18.72	0.00205	18.72	0.000220937	27.44	-0.000297687	27.44	-0.000153396
18.73	0.00206	18.73	0.000210706	27.46	-0.000340214	27.46	-0.000218788
18.74	0.00207	18.74	0.000224211	27.48	-0.000390841	27.48	-0.000284983
18.75	0.00207	18.75	0.000262775	27.5	-0.000425267	27.5	-0.000345518
18.76	0.00208	18.76	0.000309539	27.52	-0.000457669	27.52	-0.000391926
18.77	0.00208	18.77	0.000358671	27.54	-0.000465769	27.54	-0.000415013
18.78	0.00209	18.78	0.000404548	27.56	-0.000469819	27.56	-0.000409727
18.79	0.0021	18.79	0.000441397	27.58	-0.000451593	27.58	-0.00037557
18.8	0.00212	18.8	0.000460593	27.6	-0.000415142	27.6	-0.000318486
18.81	0.00214	18.81	0.000456434	27.62	-0.00037059	27.62	-0.00024962
18.82	0.00215	18.82	0.000437475	27.64	-0.000342239	27.64	-0.000181134
18.83	0.00217	18.83	0.000407014	27.66	-0.000307813	27.66	-0.000124032
18.84	0.00218	18.84	0.000369765	27.68	-0.000287562	27.68	-8.56798e-05
18.85	0.00218	18.85	0.000326258	27.7	-0.00025516	27.7	-6.97188e-05
18.86	0.00219	18.86	0.000270632	27.72	-0.000224784	27.72	-7.56874e-05
18.87	0.00219	18.87	0.000193744	27.74	-0.000178354	27.74	-9.94631e-05
18.88	0.0022	18.88	9.92511e-05	27.76	-0.000112004	27.76	-0.000135288
18.89	0.0022	18.89	-1.3833e-05	27.78	-4.10193e-05	27.78	-0.000175553
18.9	0.00219	18.9	-0.000145156	27.8	3.04947e-05	27.8	-0.000211844
18.91	0.00219	18.91	-0.00027614	27.82	7.89944e-05	27.82	-0.000237678
18.92	0.00218	18.92	-0.000381333	27.84	0.000104219	27.84	-0.000248096
18.93	0.00217	18.93	-0.000443091	27.86	0.000112878	27.86	-0.00024173
18.94	0.00216	18.94	-0.00045682	27.88	7.60125e-05	27.88	-0.000220362
18.95	0.00215	18.95	-0.000421456	27.9	4.12161e-05	27.9	-0.000188536
18.96	0.00215	18.96	-0.000345816	27.92	9.68263e-06	27.92	-0.000151872
18.97	0.00215	18.97	-0.000255319	27.94	-8.38232e-06	27.94	-0.000115716
18.98	0.00215	18.98	-0.00015902	27.96	-3.06757e-05	27.96	-8.46198e-05
18.99	0.00214	18.99	-7.31048e-05	27.98	-8.04606e-05	27.98	-6.08415e-05
19	0.00213	19	-8.1845e-06	28	-0.000127353	28	-4.38602e-05
19.01	0.00212	19.01	3.65613e-05	28.02	-0.000169118	28.02	-3.27723e-05
19.02	0.0021	19.02	7.44688e-05	28.04	-0.000204533	28.04	-2.50428e-05
19.03	0.00209	19.03	0.000110257	28.06	-0.000214659	28.06	-1.79748e-05
19.04	0.00209	19.04	0.000140613	28.08	-0.000236935	28.08	-9.34914e-06
19.05	0.00209	19.05	0.000181583	28.1	-0.000222759	28.1	3.16598e-06
19.06	0.0021	19.06	0.000240597	28.12	-0.000214659	28.12	2.04096e-05
19.07	0.00212	19.07	0.000305033	28.14	-0.000216684	28.14	4.23022e-05
19.08	0.00215	19.08	0.000370576	28.16	-0.000210609	28.16	6.59768e-05
19.09	0.00218	19.09	0.000436096	28.18	-0.00018918	28.18	8.66822e-05
19.1	0.00221	19.1	0.000496799	28.2	-0.000159042	28.2	9.86438e-05
19.11	0.00224	19.11	0.000543667	28.22	-0.000142393	28.22	9.57098e-05
19.12	0.00226	19.12	0.000580859	28.24	-0.000145869	28.24	7.41154e-05
19.13	0.00228	19.13	0.000599967	28.26	-0.000139092	28.26	3.4418e-05
19.14	0.00228	19.14	0.000603932	28.28	-0.000139209	28.28	-1.98699e-05
19.15	0.00228	19.15	0.00061225	28.3	-0.000119254	28.3	-8.06631e-05
19.16	0.00227	19.16	0.000644475	28.32	-0.000115341	28.32	-0.000138511
19.17	0.00225	19.17	0.00070801	28.34	-0.000122713	28.34	-0.000182716
19.18	0.00222	19.18	0.00079638	28.36	-0.000134494	28.36	-0.000205378
19.19	0.0022	19.19	0.000901844	28.38	-0.000168925	28.38	-0.000203366
19.2	0.00218	19.2	0.000996629	28.4	-0.000206558	28.4	-0.000178472
19.21	0.00216	19.21	0.00105	28.42	-0.00023896	28.42	-0.000136139
19.22	0.00215	19.22	0.00106	28.44	-0.00024301	28.44	-8.44567e-05
19.23	0.00215	19.23	0.001	28.46	-0.000218709	28.46	-3.08442e-05
19.24	0.00214	19.24	0.000900207	28.48	-0.000204533	28.48	1.76768e-05
19.25	0.00214	19.25	0.000765822	28.5	-0.000184845	28.5	5.748e-05
19.26	0.00214	19.26	0.000619918	28.52	-0.000152774	28.52	8.77123e-05
19.27	0.00214	19.27	0.000476693	28.54	-0.000119076	28.54	0.000110642
19.28	0.00215	19.28	0.000346369	28.56	-7.25863e-05	28.56	0.000131228
19.29	0.00217	19.29	0.000236072	28.58	-1.99167e-05	28.58	0.000154518
19.3	0.00219	19.3	0.000133439	28.6	5.45586e-05	28.6	0.000185246
19.31	0.00222	19.31	2.559e-05	28.62	0.000115065	28.62	0.000227068
19.32	0.00226	19.32	-7.49503e-05	28.64	0.000145395	28.64	0.000279967
19.33	0.0023	19.33	-0.000166218	28.66	0.000140211	28.66	0.000340594
19.34	0.00232	19.34	-0.00022511	28.68	9.17984e-05	28.68	0.000401992
19.35	0.00234	19.35	-0.000243504	28.7	3.32472e-05	28.7	0.000454781
19.36	0.00235	19.36	-0.00021169	28.72	-1.72683e-05	28.72	0.000488584
19.37	0.00233	19.37	-0.000136821	28.74	-4.90536e-05	28.74	0.000493842
19.38	0.0023	19.38	-2.58342e-05	28.76	-4.30701e-05	28.76	0.00046611
19.39	0.00227	19.39	0.000100074	28.78	-1.87906e-05	28.78	0.000405558
19.4	0.00223	19.4	0.00022538	28.8	1.21369e-05	28.8	0.000316788
19.41	0.0022	19.41	0.000337199	28.82	2.26291e-05	28.82	0.000208924
19.42	0.00218	19.42	0.000429307	28.84	1.97252e-05	28.84	9.29748e-05
19.43	0.00218	19.43	0.000495343	28.86	2.8631e-05	28.86	-2.03292e-05
19.44	0.0022	19.44	0.000536729	28.88	2.25722e-05	28.88	-0.000122232
19.45	0.00223	19.45	0.000563253	28.9	1.01552e-05	28.9	-0.000206457
19.46	0.00228	19.46	0.000583239	28.92	4.14318e-06	28.92	-0.000269209
19.47	0.00233	19.47	0.000589291	28.94	-1.88056e-05	28.94	-0.000309588
19.48	0.00238	19.48	0.000588819	28.96	-4.96579e-05	28.96	-0.000328456
19.49	0.00242	19.49	0.000578921	28.98	-7.42201e-05	28.98	-0.000327822
19.5	0.00245	19.5	0.000564482	29	-8.48455e-05	29	-0.000311714
19.51	0.00246	19.51	0.000544671	29.02	-8.52894e-05	29.02	-0.000283427
19.52	0.00247	19.52	0.000517221	29.04	-9.44312e-05	29.04	-0.000246587
19.53	0.00247	19.53	0.00048883	29.06	-9.32109e-05	29.06	-0.000203915
19.54	0.00247	19.54	0.000455099	29.08	-8.23569e-05	29.08	-0.000157823
19.55	0.00245	19.55	0.000420987	29.1	-5.74164e-05	29.1	-0.000109095
19.56	0.00243	19.56	0.000388808	29.12	-1.25562e-05	29.12	-5.71068e-05
19.57	0.0024	19.57	0.00035609	29.14	2.93769e-05	29.14	-5.68391e-07
19.58	0.00236	19.58	0.000331237	29.16	7.65929e-05	29.16	6.06616e-05
19.59	0.00232	19.59	0.000303143	29.18	0.000127775	29.18	0.000127229
19.6	0.00229	19.6	0.000267422	29.2	0.000146634	29.2	0.000197792
19.61	0.00226	19.61	0.00021617	29.22	0.000150799	29.22	0.000270761
19.62	0.00225	19.62	0.000147958	29.24	0.000159544	29.24	0.000341856
19.63	0.00225	19.63	7.87631e-05	29.26	0.000159301	29.26	0.000406998
19.64	0.00226	19.64	2.58747e-05	29.28	0.000137703	29.28	0.000459907
19.65	0.00228	19.65	4.20206e-06	29.3	8.06473e-05	29.3	0.000493266
19.66	0.0023	19.66	2.03604e-05	29.32	2.36426e-05	29.32	0.000499884
19.67	0.00231	19.67	5.78871e-05	29.34	-3.47202e-05	29.34	0.000475967
19.68	0.00233	19.68	0.000109271	29.36	-8.48082e-05	29.36	0.000420912
19.69	0.00233	19.69	0.000151662	29.38	-0.000122576	29.38	0.00034
19.7	0.00234	19.7	0.00016604	29.4	-0.000143652	29.4	0.000243142
19.71	0.00234	19.71	0.000140828	29.42	-0.00015633	29.42	0.000144386
19.72	0.00235	19.72	8.61265e-05	29.44	-0.000144296	29.44	5.66602e-05
19.73	0.00237	19.73	2.16494e-05	29.46	-0.0001518	29.46	-8.22918e-06
19.74	0.00238	19.74	-1.66684e-05	29.48	-0.000151845	29.48	-4.29702e-05
19.75	0.0024	19.75	-1.5162e-05	29.5	-0.000167942	29.5	-4.36177e-05
19.76	0.0024	19.76	4.62864e-05	29.52	-0.000158989	29.52	-2.2416e-05
19.77	0.0024	19.77	0.000159466	29.54	-0.000150114	29.54	9.40481e-06
19.78	0.0024	19.78	0.000301048	29.56	-0.000128876	29.56	3.96286e-05
19.79	0.00239	19.79	0.000425324	29.58	-8.86215e-05	29.58	6.12876e-05
19.8	0.00238	19.8	0.000497503	29.6	-2.77331e-05	29.6	5.90417e-05
19.81	0.00238	19.81	0.000500321	29.62	0.000153699	29.62	3.06019e-05
19.82	0.00238	19.82	0.000454035	29.64	0.000521792	29.64	5.64443e-06
19.83	0.0024	19.83	0.000369247	29.66	0.000470845	29.66	5.67578e-05
19.84	0.00242	19.84	0.000275875	29.68	0.000389762	29.68	0.000169484
19.85	0.00245	19.85	0.00020118	29.7	0.000241672	29.7	0.000355131
19.86	0.00248	19.86	0.000172135	29.72	0.00125	29.72	0.000678679
19.87	0.0025	19.87	0.00019515	29.74	0.00113	29.74	0.00127
19.88	0.00252	19.88	0.000251887	29.76	0.00207	29.76	0.00228
19.89	0.00253	19.89	0.000317506	29.78	0.00317	29.78	0.00391
19.9	0.00253	19.9	0.000378515	29.8	0.00483	29.8	0.00641
19.91	0.00253	19.91	0.000416717	29.82	0.00704	29.82	0.00998
19.92	0.00253	19.92	0.000427409	29.84	0.0107	29.84	0.01484
19.93	0.00253	19.93	0.000403155	29.86	0.01566	29.86	0.0211
19.94	0.00253	19.94	0.000353577	29.88	0.02387	29.88	0.02859
19.95	0.00252	19.95	0.000293438	29.9	0.03615	29.9	0.0371
19.96	0.00252	19.96	0.00022338	29.92	0.05423	29.92	0.04635
19.97	0.00251	19.97	0.000155387	29.94	0.07724	29.94	0.05602
19.98	0.0025	19.98	9.1399e-05	29.96	0.15617	29.96	0.06586
19.99	0.0025	19.99	4.35432e-05	29.98	0.21116	29.98	0.07573
20	0.00249	20	1.71034e-05	30	0.26812	30	0.08568
20.01	0.00249	20.01	1.04069e-05	30.02	0.32211	30.02	0.09574
20.02	0.00248	20.02	1.91306e-05	30.04	0.37194	30.04	0.10597
20.03	0.00247	20.03	4.77594e-05	30.06	0.43899	30.06	0.11627
20.04	0.00247	20.04	9.54379e-05	30.08	0.48115	30.08	0.1262
20.05	0.00247	20.05	0.000166031	30.1	0.51527	30.1	0.13515
20.06	0.00248	20.06	0.000243383	30.12	0.54067	30.12	0.1423
20.07	0.00249	20.07	0.00033275	30.14	0.57685	30.14	0.14685
20.08	0.00251	20.08	0.00042669	30.16	0.53736	30.16	0.14805
20.09	0.00254	20.09	0.000520293	30.18	0.5192	30.18	0.14558
20.1	0.00256	20.1	0.000600834	30.2	0.47342	30.2	0.13941
20.11	0.00257	20.11	0.000670306	30.22	0.43015	30.22	0.12988
20.12	0.00256	20.12	0.000716392	30.24	0.38639	30.24	0.11773
20.13	0.00254	20.13	0.00073996	30.26	0.32477	30.26	0.10381
20.14	0.00252	20.14	0.000728894	30.28	0.26636	30.28	0.08899
20.15	0.00249	20.15	0.000695976	30.3	0.21103	30.3	0.07422
20.16	0.00247	20.16	0.000637777	30.32	0.16172	30.32	0.06034
20.17	0.00245	20.17	0.00055848	30.34	0.09768	30.34	0.048
20.18	0.00245	20.18	0.000460041	30.36	0.07772	30.36	0.03746
20.19	0.00247	20.19	0.000345296	30.38	0.06269	30.38	0.02891
20.2	0.00248	20.2	0.000212407	30.4	0.05077	30.4	0.02215
20.21	0.0025	20.21	7.83137e-05	30.42	0.04163	30.42	0.01689
20.22	0.00251	20.22	-5.48919e-05	30.44	0.03407	30.44	0.01283
20.23	0.00252	20.23	-0.000161055	30.46	0.0287	30.46	0.00962
20.24	0.00251	20.24	-0.000236838	30.48	0.02229	30.48	0.00693
20.25	0.0025	20.25	-0.000277432	30.5	0.01666	30.5	0.0047
20.26	0.0025	20.26	-0.000281873	30.52	0.01233	30.52	0.00294
20.27	0.00249	20.27	-0.000261892	30.54	0.01042	30.54	0.00165
20.28	0.0025	20.28	-0.000230915	30.56	0.00788	30.56	0.000747494
20.29	0.00251	20.29	-0.000197134	30.58	0.00405	30.58	0.000229432
20.3	0.00253	20.3	-0.000190196	30.6	0.00261	30.6	-5.1215e-05
20.31	0.00256	20.31	-0.000213461	30.62	0.00127	30.62	-0.000180634
20.32	0.00258	20.32	-0.000268297	30.64	0.00050471	30.64	-0.00021397
20.33	0.00259	20.33	-0.000346293	30.66	0.00021066	30.66	-0.000224481
20.34	0.0026	20.34	-0.000441114	30.68	0.000111334	30.68	-0.000264008
20.35	0.0026	20.35	-0.000556026	30.7	1.70495e-05	30.7	-0.000300757
20.36	0.00261	20.36	-0.000682343	30.72	0.000135326	30.72	-0.000315432
20.37	0.00261	20.37	-0.000813562	30.74	0.000104814	30.74	-0.000298985
20.38	0.00263	20.38	-0.000973114	30.76	0.000867947	30.76	-0.000261066
20.39	0.00265	20.39	-0.00114	30.78	0.000805192	30.78	-0.000207376
20.4	0.00266	20.4	-0.00131	30.8	8.49782e-05	30.8	-0.000145575
20.41	0.00268	20.41	-0.00147	30.82	6.68658e-05	30.82	-8.33854e-05
20.42	0.00268	20.42	-0.0016	30.84	6.98451e-05	30.84	-2.24074e-05
20.43	0.00267	20.43	-0.0017	30.86	7.40992e-05	30.86	3.20016e-05
20.44	0.00265	20.44	-0.00177	30.88	6.62143e-05	30.88	7.89442e-05
20.45	0.00262	20.45	-0.00182	30.9	6.10876e-05	30.9	0.000116939
20.46	0.0026	20.46	-0.00184	30.92	6.08837e-05	30.92	0.000145472
20.47	0.00259	20.47	-0.00183	30.94	5.53655e-05	30.94	0.000164105
20.48	0.00259	20.48	-0.00183	30.96	8.49074e-06	30.96	0.000172256
20.49	0.00261	20.49	-0.00181	30.98	-5.46451e-05	30.98	0.000168866
20.5	0.00263	20.5	-0.00177	31	-0.000113895	31	0.000153604
20.51	0.00266	20.51	-0.00174	31.02	-0.00015491	31.02	0.000129019
20.52	0.00268	20.52	-0.00174	31.04	-0.000187058	31.04	9.84679e-05
20.53	0.00269	20.53	-0.00176	31.06	-0.00019467	31.06	6.57882e-05
20.54	0.00268	20.54	-0.00182	31.08	-0.000170851	31.08	3.59452e-05
20.55	0.00266	20.55	-0.0019	31.1	-0.000130936	31.1	1.25358e-05
20.56	0.00263	20.56	-0.00201	31.12	-0.000110276	31.12	-2.45285e-06
20.57	0.0026	20.57	-0.0021	31.14	-0.000105944	31.14	-8.48515e-06
20.58	0.00258	20.58	-0.00218	31.16	-0.000114529	31.16	-8.05076e-06
20.59	0.00257	20.59	-0.00221	31.18	-0.000110554	31.18	-5.77928e-06
20.6	0.00257	20.6	-0.0022	31.2	-0.000103424	31.2	-6.46259e-06
20.61	0.00257	20.61	-0.00215	31.22	-0.00010118	31.22	-1.24254e-05
20.62	0.00258	20.62	-0.00208	31.24	-9.21628e-05	31.24	-2.32434e-05
20.63	0.00259	20.63	-0.00198	31.26	-7.29204e-05	31.26	-3.54662e-05
20.64	0.00261	20.64	-0.00188	31.28	-5.63144e-05	31.28	-4.27166e-05
20.65	0.00263	20.65	-0.00178	31.3	-3.22293e-05	31.3	-3.9483e-05
20.66	0.00265	20.66	-0.00167	31.32	-4.0675e-06	31.32	-2.41117e-05
20.67	0.00267	20.67	-0.00154	31.34	3.43536e-05	31.34	2.25706e-06
20.68	0.00271	20.68	-0.00138	31.36	6.17824e-05	31.36	3.4636e-05
20.69	0.00274	20.69	-0.00119	31.38	7.0769e-05	31.38	6.5573e-05
20.7	0.00278	20.7	-0.000981129	31.4	7.33673e-05	31.4	8.82595e-05
20.71	0.00281	20.71	-0.000737356	31.42	5.51502e-05	31.42	9.78967e-05
20.72	0.00284	20.72	-0.000567348	31.44	6.04476e-05	31.44	9.21865e-05
20.73	0.00286	20.73	-0.000512571	31.46	8.98645e-05	31.46	7.14065e-05
20.74	0.00288	20.74	-0.000490066	31.48	0.00012009	31.48	3.90898e-05
20.75	0.00289	20.75	-0.000517263	31.5	0.0001278	31.5	3.90068e-07
20.76	0.00289	20.76	-0.000515573	31.52	8.37299e-05	31.52	-3.94341e-05
20.77	0.00289	20.77	-0.000559424	31.54	1.07074e-05	31.54	-7.41461e-05
20.78	0.00287	20.78	-0.000607698	31.56	-8.07103e-05	31.56	-9.80707e-05
20.79	0.00285	20.79	-0.000666475	31.58	-0.000171313	31.58	-0.000109196
20.8	0.00282	20.8	-0.000689533	31.6	-0.000223079	31.6	-0.000107546
20.81	0.0028	20.81	-0.000627933	31.62	-0.000242022	31.62	-9.66581e-05
20.82	0.00279	20.82	-0.000649421	31.64	-0.000212269	31.64	-8.27506e-05
20.83	0.00279	20.83	-0.000670149	31.66	-0.000182507	31.66	-7.18005e-05
20.84	0.00279	20.84	-0.000650166	31.68	-0.0001649	31.68	-6.66957e-05
20.85	0.00281	20.85	-0.000653091	31.7	-0.000163314	31.7	-6.67339e-05
20.86	0.00284	20.86	-0.000617438	31.72	-0.00015688	31.72	-6.97497e-05
20.87	0.00288	20.87	-0.000663216	31.74	-0.000132998	31.74	-7.23706e-05
20.88	0.00292	20.88	-0.000734896	31.76	-0.00011947	31.76	-7.11595e-05
20.89	0.00295	20.89	-0.000778946	31.78	-0.000108158	31.78	-6.72161e-05
20.9	0.00297	20.9	-0.000786744	31.8	-5.59009e-05	31.8	-6.24739e-05
20.91	0.00297	20.91	-0.000765082	31.82	-6.63477e-06	31.82	-6.04041e-05
20.92	0.00296	20.92	-0.00078765	31.84	2.90738e-05	31.84	-6.44074e-05
20.93	0.00292	20.93	-0.000793872	31.86	3.90709e-05	31.86	-7.5718e-05
20.94	0.00288	20.94	-0.000798455	31.88	5.07836e-05	31.88	-9.31246e-05
20.95	0.00283	20.95	-0.000860564	31.9	4.54668e-05	31.9	-0.000111946
20.96	0.00279	20.96	-0.000881818	31.92	6.41584e-06	31.92	-0.000128747
20.97	0.00277	20.97	-0.000811303	31.94	-5.9965e-05	31.94	-0.000140853
20.98	0.00275	20.98	-0.000541957	31.96	-0.000112955	31.96	-0.000145648
20.99	0.00277	20.99	3.99798e-05	31.98	-0.0001481	31.98	-0.00014431
21	0.00279	21	0.000903762	32	-0.000163559	32	-0.000137577
21.01	0.00283	21.01	0.00114	32.02	-0.000177505	32.02	-0.000127584
21.02	0.00288	21.02	0.00178	32.04	-0.000178731	32.04	-0.000117389
21.03	0.00294	21.03	0.0036	32.06	-0.000173269	32.06	-0.000109087
21.04	0.003	21.04	0.00716	32.08	-0.000168103	32.08	-0.000105357
21.05	0.00306	21.05	0.01275	32.1	-0.00018441	32.1	-0.000105766
21.06	0.00312	21.06	0.01975	32.12	-0.000205076	32.12	-0.000110466
21.07	0.00318	21.07	0.03043	32.14	-0.000191801	32.14	-0.000118103
21.08	0.00324	21.08	0.04286	32.16	-0.00014089	32.16	-0.000124852
21.09	0.0033	21.09	0.05747	32.18	-7.36996e-05	32.18	-0.000128632
21.1	0.00335	21.1	0.07409	32.2	1.81125e-06	32.2	-0.000126466
21.11	0.00341	21.11	0.08897	32.22	9.72064e-05	32.22	-0.000116007
21.12	0.00348	21.12	0.10499	32.24	0.000195015	32.24	-9.73644e-05
21.13	0.00356	21.13	0.12129	32.26	0.000273632	32.26	-7.14033e-05
21.14	0.00365	21.14	0.13629	32.28	0.00030044	32.28	-4.21239e-05
21.15	0.00377	21.15	0.14906	32.3	0.000318517	32.3	-1.26159e-05
21.16	0.0039	21.16	0.15935	32.32	0.000331623	32.32	1.31104e-05
21.17	0.00404	21.17	0.16862	32.34	0.000350801	32.34	3.21559e-05
21.18	0.0042	21.18	0.17797	32.36	0.000367811	32.36	4.41457e-05
21.19	0.00434	21.19	0.18634	32.38	0.000379646	32.38	4.86544e-05
21.2	0.00448	21.2	0.19406	32.4	0.00036971	32.4	4.66654e-05
21.21	0.00459	21.21	0.19851	32.42	0.000333216	32.42	4.11448e-05
21.22	0.00466	21.22	0.20059	32.44	0.000226552	32.44	3.46565e-05
21.23	0.00469	21.23	0.2009	32.46	9.68014e-05	32.46	3.02184e-05
21.24	0.00467	21.24	0.19548	32.48	-3.75627e-05	32.48	2.98596e-05
21.25	0.0046	21.25	0.18687	32.5	-0.000130094	32.5	3.48859e-05
21.26	0.00448	21.26	0.17498	32.52	-0.000202062	32.52	4.44094e-05
21.27	0.00432	21.27	0.16021	32.54	-0.000231622	32.54	5.61402e-05
21.28	0.00413	21.28	0.14565	32.56	-0.000248552	32.56	6.72152e-05
21.29	0.00394	21.29	0.1283	32.58	-0.00025354	32.58	7.33119e-05
21.3	0.00376	21.3	0.1122	32.6	-0.000230429	32.6	7.01074e-05
21.31	0.00359	21.31	0.09659	32.62	-0.000194259	32.62	5.51089e-05
21.32	0.00345	21.32	0.081	32.64	-0.000135819	32.64	2.79966e-05
21.33	0.00334	21.33	0.06785	32.66	-3.73477e-05	32.66	-9.5654e-06
21.34	0.00326	21.34	0.05389	32.68	5.12314e-05	32.68	-5.22078e-05
21.35	0.0032	21.35	0.0426	32.7	0.000149543	32.7	-9.21487e-05
21.36	0.00315	21.36	0.03254	32.72	0.00022533	32.72	-0.000121074
21.37	0.00311	21.37	0.02371	32.74	0.000263351	32.74	-0.000131493
21.38	0.00307	21.38	0.01625	32.76	0.000268526	32.76	-0.000118237
21.39	0.00303	21.39	0.00993	32.78	0.000247852	32.78	-8.13076e-05
21.4	0.003	21.4	0.00639	32.8	0.000205546	32.8	-2.58595e-05
21.41	0.00297	21.41	0.00432	32.82	0.000137987	32.82	3.74763e-05
21.42	0.00294	21.42	0.00308	32.84	6.55292e-05	32.84	9.57835e-05
21.43	0.00291	21.43	0.00239	32.86	6.73972e-06	32.86	0.000134727
21.44	0.0029	21.44	0.00149	32.88	-4.52475e-05	32.88	0.000143752
21.45	0.00289	21.45	0.000875953	32.9	-9.62073e-05	32.9	0.000117931
21.46	0.00289	21.46	0.000673712	32.92	-0.000158	32.92	5.78734e-05
21.47	0.0029	21.47	0.000621916	32.94	-0.00019967	32.94	-2.94516e-05
21.48	0.00292	21.48	0.000550026	32.96	-0.000219466	32.96	-0.000131722
21.49	0.00294	21.49	0.000526111	32.98	-0.000236917	32.98	-0.000234615
21.5	0.00297	21.5	0.000487103	33	-0.000234952	33	-0.000322719
21.51	0.003	21.51	0.000423475	33.02	-0.000210558	33.02	-0.000383146
21.52	0.00302	21.52	0.000302102	33.04	-0.000185383	33.04	-0.000406516
21.53	0.00305	21.53	0.000175627	33.06	-0.00014144	33.06	-0.000390156
21.54	0.00307	21.54	7.74701e-05	33.08	-0.000100916	33.08	-0.000336934
21.55	0.00308	21.55	4.17179e-05	33.1	-5.8075e-05	33.1	-0.000253867
21.56	0.00308	21.56	0.000109597	33.12	-6.35705e-06	33.12	-0.000152938
21.57	0.00308	21.57	0.000107395	33.14	4.0845e-05	33.14	-4.77869e-05
21.58	0.00306	21.58	3.60844e-05	33.16	8.31635e-05	33.16	4.84783e-05
21.59	0.00304	21.59	6.20475e-05	33.18	0.000110496	33.18	0.00012525
21.6	0.00301	21.6	0.00015573	33.2	0.00012214	33.2	0.000176484
21.61	0.00298	21.61	0.000287381	33.22	0.000123884	33.22	0.000200089
21.62	0.00295	21.62	0.000443941	33.24	0.000135442	33.24	0.000201162
21.63	0.00293	21.63	0.000592221	33.26	0.00013795	33.26	0.000180635
21.64	0.00292	21.64	0.000709949	33.28	0.000126786	33.28	0.00014988
21.65	0.00291	21.65	0.000780848	33.3	0.000112836	33.3	0.000119564
21.66	0.00291	21.66	0.000792267	33.32	8.62673e-05	33.32	9.71071e-05
21.67	0.00292	21.67	0.000730768	33.34	4.67966e-05	33.34	8.85236e-05
21.68	0.00292	21.68	0.000601758	33.36	9.03658e-06	33.36	9.60874e-05
21.69	0.00292	21.69	0.000575514	33.38	-3.33418e-05	33.38	0.000103095
21.7	0.00291	21.7	0.000574312	33.4	-3.38267e-05	33.4	0.000107168
21.71	0.00291	21.71	0.00056881	33.42	-1.63693e-05	33.42	9.42921e-05
21.72	0.0029	21.72	0.000550682	33.44	-1.72851e-05	33.44	7.68477e-05
21.73	0.0029	21.73	0.000507062	33.46	-3.53686e-05	33.46	7.9287e-05
21.74	0.0029	21.74	0.000442612	33.48	-4.83853e-05	33.48	0.000100807
21.75	0.0029	21.75	0.000357008	33.5	-0.000387594	33.5	0.000164803
21.76	0.00291	21.76	0.00026528	33.52	-0.000398693	33.52	0.00031165
21.77	0.00294	21.77	0.000175171	33.54	-0.000442356	33.54	0.00057421
21.78	0.00296	21.78	0.000127058	33.56	-0.000388636	33.56	0.00112
21.79	0.00299	21.79	0.000124759	33.58	-0.000202797	33.58	0.00211
21.8	0.00302	21.8	0.000171191	33.6	0.000486711	33.6	0.00377
21.81	0.00304	21.81	0.00023873	33.62	0.000231223	33.62	0.0063
21.82	0.00306	21.82	0.000307566	33.64	0.00175	33.64	0.00994
21.83	0.00307	21.83	0.000356454	33.66	0.00365	33.66	0.01474
21.84	0.00307	21.84	0.000366756	33.68	0.00512	33.68	0.02043
21.85	0.00306	21.85	0.000321429	33.7	0.00811	33.7	0.02662
21.86	0.00305	21.86	0.000241175	33.72	0.01344	33.72	0.03261
21.87	0.00302	21.87	0.000135612	33.74	0.01909	33.74	0.03756
21.88	0.003	21.88	3.97237e-05	33.76	0.02617	33.76	0.04084
21.89	0.00297	21.89	-2.4241e-05	33.78	0.03502	33.78	0.04191
21.9	0.00295	21.9	-3.78105e-05	33.8	0.04661	33.8	0.04052
21.91	0.00292	21.91	-8.04133e-07	33.82	0.05279	33.82	0.03687
21.92	0.00289	21.92	5.31952e-05	33.84	0.05763	33.84	0.03157
21.93	0.00287	21.93	8.56452e-05	33.86	0.06112	33.86	0.02532
21.94	0.00285	21.94	6.94941e-05	33.88	0.05765	33.88	0.01892
21.95	0.00283	21.95	-1.62299e-05	33.9	0.05021	33.9	0.01308
21.96	0.00283	21.96	-0.00015675	33.92	0.04438	33.92	0.00824
21.97	0.00282	21.97	-0.000325164	33.94	0.03715	33.94	0.00454
21.98	0.00283	21.98	-0.000486303	33.96	0.03067	33.96	0.00205
21.99	0.00284	21.99	-0.000598186	33.98	0.02221	33.98	0.000568988
22	0.00285	22	-0.000632686	34	0.01461	34	-0.000199918
22.01	0.00286	22.01	-0.000576983	34.02	0.00857	34.02	-0.00050898
22.02	0.00288	22.02	-0.000457534	34.04	0.00562	34.04	-0.000537592
22.03	0.00289	22.03	-0.000312887	34.06	0.00384	34.06	-0.000460088
22.04	0.00291	22.04	-0.000187229	34.08	0.00123	34.08	-0.000329085
22.05	0.00293	22.05	-0.000116722	34.1	0.000763026	34.1	-0.000193164
22.06	0.00296	22.06	-0.000116195	34.12	0.00044702	34.12	-9.70742e-05
22.07	0.00298	22.07	-0.00017455	34.14	0.000242655	34.14	-5.53719e-05
22.08	0.00301	22.08	-0.000271743	34.16	0.000153222	34.16	-4.12188e-05
22.09	0.00303	22.09	-0.000378786	34.18	0.000165277	34.18	-3.94889e-05
22.1	0.00305	22.1	-0.000475764	34.2	0.000170438	34.2	-5.7749e-05
22.11	0.00306	22.11	-0.000538747	34.22	0.000172499	34.22	-8.52826e-05
22.12	0.00307	22.12	-0.000563964	34.24	0.000166389	34.24	-0.000104416
22.13	0.00308	22.13	-0.000552836	34.26	0.000168961	34.26	-0.000105579
22.14	0.00309	22.14	-0.000516157	34.28	0.000158753	34.28	-8.65561e-05
22.15	0.00311	22.15	-0.000475023	34.3	0.000137927	34.3	-5.15004e-05
22.16	0.00314	22.16	-0.000448135	34.32	0.000103223	34.32	-8.87763e-06
22.17	0.00317	22.17	-0.000445453	34.34	7.38419e-05	34.34	3.42419e-05
22.18	0.0032	22.18	-0.000472931	34.36	6.0716e-05	34.36	6.83046e-05
22.19	0.00324	22.19	-0.000524883	34.38	4.70396e-05	34.38	8.56125e-05
22.2	0.00326	22.2	-0.000586837	34.4	5.18594e-05	34.4	8.18486e-05
22.21	0.00328	22.21	-0.000630462	34.42	7.2548e-05	34.42	5.68137e-05
22.22	0.00328	22.22	-0.000633761	34.44	9.5174e-05	34.44	1.51553e-05
22.23	0.00328	22.23	-0.000596377	34.46	0.000109033	34.46	-3.47801e-05
22.24	0.00326	22.24	-0.000519935	34.48	0.000105287	34.48	-8.25844e-05
22.25	0.00323	22.25	-0.000417545	34.5	8.7692e-05	34.5	-0.000119061
22.26	0.0032	22.26	-0.000315174	34.52	5.94948e-05	34.52	-0.000136341
22.27	0.00317	22.27	-0.000236993	34.54	2.1142e-05	34.54	-0.000130401
22.28	0.00313	22.28	-0.000195282	34.56	-1.2567e-05	34.56	-0.000101584
22.29	0.00309	22.29	-0.000172423	34.58	-4.85058e-05	34.58	-5.39465e-05
22.3	0.00306	22.3	-0.000141853	34.6	-5.64167e-05	34.6	4.89559e-06
22.31	0.00303	22.31	-8.09384e-05	34.62	-5.91681e-05	34.62	6.59797e-05
22.32	0.00302	22.32	3.45411e-05	34.64	-6.77862e-05	34.64	0.000121378
22.33	0.00302	22.33	0.000200291	34.66	-9.54783e-05	34.66	0.000164441
22.34	0.00303	22.34	0.000409231	34.68	-0.000119977	34.68	0.000190686
22.35	0.00305	22.35	0.000636565	34.7	-0.00013163	34.7	0.000196927
22.36	0.00308	22.36	0.00084141	34.72	-0.000118503	34.72	0.000183991
22.37	0.0031	22.37	0.00101	34.74	-8.7204e-05	34.74	0.000155613
22.38	0.00313	22.38	0.00112	34.76	-3.06099e-05	34.76	0.000117334
22.39	0.00315	22.39	0.00119	34.78	6.74444e-06	34.78	7.64164e-05
22.4	0.00317	22.4	0.00121	34.8	2.44631e-05	34.8	4.08407e-05
22.41	0.00319	22.41	0.0012	34.82	1.34852e-05	34.82	1.75422e-05
22.42	0.0032	22.42	0.00119	34.84	-2.26757e-05	34.84	1.17174e-05
22.43	0.00321	22.43	0.00116	34.86	-6.50158e-05	34.86	2.50316e-05
22.44	0.00321	22.44	0.00112	34.88	-8.7088e-05	34.88	5.62855e-05
22.45	0.00321	22.45	0.00104	34.9	-9.00845e-05	34.9	9.9517e-05
22.46	0.00321	22.46	0.000926497	34.92	-0.000102042	34.92	0.000146267
22.47	0.0032	22.47	0.000770371	34.94	-0.00012682	34.94	0.000186544
22.48	0.00319	22.48	0.000589342	34.96	-0.000144456	34.96	0.000210613
22.49	0.00318	22.49	0.000414247	34.98	-0.000173823	34.98	0.000211054
22.5	0.00317	22.5	0.000271984	35	-0.000210317	35	0.000184576
22.51	0.00316	22.51	0.000197501	35.02	-0.000250135	35.02	0.000132023
22.52	0.00316	22.52	0.000179562	35.04	-0.000291177	35.04	5.95177e-05
22.53	0.00316	22.53	0.000205117	35.06	-0.000296062	35.06	-2.30423e-05
22.54	0.00315	22.54	0.000254798	35.08	-0.000278364	35.08	-0.000102556
22.55	0.00314	22.55	0.000308026	35.1	-0.000253101	35.1	-0.000167782
22.56	0.00313	22.56	0.000345281	35.12	-0.000223085	35.12	-0.000209662
22.57	0.00312	22.57	0.000354869	35.14	-0.000188825	35.14	-0.00022319
22.58	0.00311	22.58	0.000349054	35.16	-0.000156982	35.16	-0.000208689
22.59	0.00309	22.59	0.000350492	35.18	-0.000171003	35.18	-0.00017087
22.6	0.00308	22.6	0.00036873	35.2	-0.000193311	35.2	-0.000118174
22.61	0.00307	22.61	0.000414216	35.22	-0.000183637	35.22	-5.98792e-05
22.62	0.00305	22.62	0.000475541	35.24	-0.000156324	35.24	-5.35643e-06
22.63	0.00303	22.63	0.000554109	35.26	-0.000123633	35.26	3.62972e-05
22.64	0.00302	22.64	0.000639988	35.28	-0.000111921	35.28	6.04398e-05
22.65	0.00301	22.65	0.00071169	35.3	-0.000106345	35.3	6.49094e-05
22.66	0.00301	22.66	0.000749298	35.32	-9.58058e-05	35.32	5.20327e-05
22.67	0.00301	22.67	0.000756404	35.34	-0.000113086	35.34	2.73071e-05
22.68	0.00302	22.68	0.000745871	35.36	-0.000111367	35.36	-3.649e-06
22.69	0.00303	22.69	0.00072561	35.38	-9.18032e-05	35.38	-3.36598e-05
22.7	0.00304	22.7	0.000706988	35.4	-5.25337e-05	35.4	-5.76227e-05
22.71	0.00305	22.71	0.000703642	35.42	-7.52952e-06	35.42	-7.11735e-05
22.72	0.00305	22.72	0.000730654	35.44	1.33581e-05	35.44	-7.22386e-05
22.73	0.00304	22.73	0.000790035	35.46	2.77817e-05	35.46	-6.28554e-05
22.74	0.00302	22.74	0.00086335	35.48	4.1657e-05	35.48	-4.59858e-05
22.75	0.003	22.75	0.000930637	35.5	3.85398e-05	35.5	-2.77412e-05
22.76	0.00298	22.76	0.000963614	35.52	1.80022e-05	35.52	-1.45169e-05
22.77	0.00297	22.77	0.000969961	35.54	-1.92798e-05	35.54	-1.10403e-05
22.78	0.00297	22.78	0.000951333	35.56	-4.6317e-05	35.56	-2.0933e-05
22.79	0.00299	22.79	0.000910515	35.58	-9.05524e-05	35.58	-4.33612e-05
22.8	0.00302	22.8	0.000870952	35.6	-0.000144934	35.6	-7.57352e-05
22.81	0.00306	22.81	0.00085657	35.62	-0.000196837	35.62	-0.000113198
22.82	0.00311	22.82	0.000870544	35.64	-0.000238087	35.64	-0.000149373
22.83	0.00316	22.83	0.000903657	35.66	-0.000271507	35.66	-0.000179427
22.84	0.0032	22.84	0.000941893	35.68	-0.000290831	35.68	-0.000198708
22.85	0.00323	22.85	0.000984035	35.7	-0.000291554	35.7	-0.000204566
22.86	0.00325	22.86	0.00101	35.72	-0.000250999	35.72	-0.00019588
22.87	0.00325	22.87	0.00102	35.74	-0.000206135	35.74	-0.000172563
22.88	0.00324	22.88	0.000992476	35.76	-0.000167565	35.76	-0.00013679
22.89	0.00323	22.89	0.000942606	35.78	-0.000151523	35.78	-9.17978e-05
22.9	0.00321	22.9	0.000883842	35.8	-0.00013697	35.8	-4.26766e-05
22.91	0.00319	22.91	0.000831915	35.82	-0.000125514	35.82	3.95431e-06
22.92	0.00319	22.92	0.000784556	35.84	-9.71982e-05	35.84	4.22045e-05
22.93	0.0032	22.93	0.000742292	35.86	-6.85531e-05	35.86	6.76316e-05
22.94	0.00323	22.94	0.00070986	35.88	-2.15892e-05	35.88	7.90575e-05
22.95	0.00326	22.95	0.000683499	35.9	1.98516e-05	35.9	7.8349e-05
22.96	0.00329	22.96	0.000641497	35.92	5.02765e-05	35.92	6.9446e-05
22.97	0.00332	22.97	0.00056571	35.94	4.51444e-05	35.94	5.69447e-05
22.98	0.00333	22.98	0.000457098	35.96	4.02976e-05	35.96	4.472e-05
22.99	0.00334	22.99	0.000328591	35.98	5.36765e-05	35.98	3.59962e-05
23	0.00333	23	0.000188232	36	9.21267e-05	36	3.29042e-05
23.01	0.00331	23.01	5.55662e-05	36.02	0.000131746	36.02	3.56041e-05
23.02	0.0033	23.02	-3.87448e-05	36.04	0.000170423	36.04	4.27334e-05
23.03	0.00328	23.03	-7.63127e-05	36.06	0.000204116	36.06	5.12338e-05
23.04	0.00327	23.04	-6.04523e-05	36.08	0.000226156	36.08	5.67807e-05
23.05	0.00327	23.05	-1.19858e-05	36.1	0.000226305	36.1	5.45799e-05
23.06	0.00328	23.06	5.61843e-05	36.12	0.000227297	36.12	4.06871e-05
23.07	0.00329	23.07	0.000129109	36.14	0.000233863	36.14	1.2435e-05
23.08	0.0033	23.08	0.000198427	36.16	0.000238713	36.16	-3.00361e-05
23.09	0.00332	23.09	0.000255937	36.18	0.000235553	36.18	-8.23942e-05
23.1	0.00333	23.1	0.000306262	36.2	0.000209843	36.2	-0.000136952
23.11	0.00334	23.11	0.000352996	36.22	0.000162111	36.22	-0.000184591
23.12	0.00333	23.12	0.000417679	36.24	0.000108691	36.24	-0.000216776
23.13	0.00332	23.13	0.000505597	36.26	6.17017e-05	36.26	-0.000228127
23.14	0.0033	23.14	0.000611514	36.28	1.76708e-05	36.28	-0.000218129
23.15	0.00327	23.15	0.00072416	36.3	-1.91861e-05	36.3	-0.00019139
23.16	0.00323	23.16	0.000838946	36.32	-5.22541e-05	36.32	-0.00015498
23.17	0.00319	23.17	0.000930892	36.34	-8.03772e-05	36.34	-0.000117555
23.18	0.00316	23.18	0.000981324	36.36	-0.000113236	36.36	-8.71772e-05
23.19	0.00312	23.19	0.00098143	36.38	-0.00013984	36.38	-6.92331e-05
23.2	0.00309	23.2	0.000950749	36.4	-0.000155188	36.4	-6.62446e-05
23.21	0.00307	23.21	0.000895671	36.42	-0.000166913	36.42	-7.79563e-05
23.22	0.00306	23.22	0.0008334	36.44	-0.00017379	36.44	-0.000101592
23.23	0.00305	23.23	0.000772395	36.46	-0.000181258	36.46	-0.000132259
23.24	0.00305	23.24	0.000723435	36.48	-0.000206453	36.48	-0.000164881
23.25	0.00305	23.25	0.000681828	36.5	-0.000234581	36.5	-0.000195201
23.26	0.00306	23.26	0.000655818	36.52	-0.000249755	36.52	-0.00021935
23.27	0.00308	23.27	0.000643362	36.54	-0.000238185	36.54	-0.000235504
23.28	0.00309	23.28	0.000648448	36.56	-0.000229881	36.56	-0.000244113
23.29	0.00312	23.29	0.000667119	36.58	-0.000221099	36.58	-0.000247379
23.3	0.00316	23.3	0.000708091	36.6	-0.000204616	36.6	-0.000248584
23.31	0.0032	23.31	0.000764431	36.62	-0.000194232	36.62	-0.000250898
23.32	0.00323	23.32	0.000836031	36.64	-0.000194039	36.64	-0.000256303
23.33	0.00326	23.33	0.000904824	36.66	-0.000192132	36.66	-0.000263139
23.34	0.00327	23.34	0.000971423	36.68	-0.000176199	36.68	-0.000268297
23.35	0.00328	23.35	0.00102	36.7	-0.000133112	36.7	-0.000267561
23.36	0.00327	23.36	0.00106	36.72	-9.03905e-05	36.72	-0.000257388
23.37	0.00325	23.37	0.00106	36.74	-6.09514e-05	36.74	-0.000236254
23.38	0.00324	23.38	0.00104	36.76	-4.75949e-05	36.76	-0.000205466
23.39	0.00323	23.39	0.00102	36.78	-3.67386e-05	36.78	-0.000169102
23.4	0.00322	23.4	0.00101	36.8	-3.1485e-05	36.8	-0.000132207
23.41	0.00323	23.41	0.00101	36.82	-4.42056e-05	36.82	-9.9361e-05
23.42	0.00324	23.42	0.00102	36.84	-4.3464e-05	36.84	-7.42563e-05
23.43	0.00326	23.43	0.00103	36.86	-2.41127e-05	36.86	-5.64412e-05
23.44	0.00329	23.44	0.00104	36.88	5.52544e-06	36.88	-4.43628e-05
23.45	0.00331	23.45	0.00103	36.9	3.00695e-05	36.9	-3.40389e-05
23.46	0.00333	23.46	0.000990803	36.92	4.23207e-05	36.92	-2.19996e-05
23.47	0.00335	23.47	0.000918757	36.94	4.61102e-05	36.94	-5.3275e-06
23.48	0.00336	23.48	0.00083314	36.96	4.69038e-05	36.96	1.69985e-05
23.49	0.00336	23.49	0.000737227	36.98	3.55548e-05	36.98	4.38597e-05
23.5	0.00335	23.5	0.000638634	37	2.13951e-05	37	7.32946e-05
23.51	0.00334	23.51	0.000543574	37.02	4.43742e-06	37.02	0.000102708
23.52	0.00332	23.52	0.000478695	37.04	3.97324e-06	37.04	0.000127818
23.53	0.00331	23.53	0.000449066	37.06	4.55256e-06	37.06	0.000146051
23.54	0.00329	23.54	0.000437787	37.08	4.88368e-06	37.08	0.000153692
23.55	0.00328	23.55	0.000440486	37.1	1.92374e-06	37.1	0.000149047
23.56	0.00327	23.56	0.000454109	37.12	1.03117e-06	37.12	0.000130685
23.57	0.00327	23.57	0.00045834	37.14	-8.06829e-07	37.14	9.96611e-05
23.58	0.00325	23.58	0.000449362	37.16	-1.80702e-06	37.16	5.89024e-05
23.59	0.00324	23.59	0.000426621	37.18	-2.00872e-06	37.18	1.23222e-05
23.6	0.00322	23.6	0.000400582	37.2	9.82261e-07	37.2	-3.4778e-05
23.61	0.0032	23.61	0.000390919	37.22	3.31576e-07	37.22	-7.63417e-05
23.62	0.00317	23.62	0.000420348	37.24	1.32482e-06	37.24	-0.00010839
23.63	0.00315	23.63	0.000501891	37.26	2.5325e-06	37.26	-0.000126944
23.64	0.00314	23.64	0.000608184	37.28	9.2982e-06	37.28	-0.00013101
23.65	0.00314	23.65	0.000734853	37.3	-3.42715e-06	37.3	-0.000121345
23.66	0.00314	23.66	0.000869036	37.32	-1.16249e-05	37.32	-0.000101957
23.67	0.00314	23.67	0.000993713	37.34	-2.69853e-06	37.34	-7.86623e-05
23.68	0.00315	23.68	0.00109	37.36	9.66325e-06	37.36	-5.85036e-05
23.69	0.00315	23.69	0.00116	37.38	1.51517e-05	37.38	-4.93567e-05
23.7	0.00315	23.7	0.00121	37.4	1.93811e-05	37.4	-5.72112e-05
23.71	0.00315	23.71	0.00125	37.42	1.04794e-05	37.42	-8.39866e-05
23.72	0.00316	23.72	0.00127	37.44	-1.11623e-05	37.44	-0.000128721
23.73	0.00318	23.73	0.00128	37.46	-2.62857e-05	37.46	-0.000185826
23.74	0.0032	23.74	0.00127	37.48	-3.29887e-05	37.48	-0.000247091
23.75	0.00323	23.75	0.00124	37.5	-2.82734e-05	37.5	-0.000303723
23.76	0.00326	23.76	0.00117	37.52	2.41196e-05	37.52	-0.000349343
23.77	0.00328	23.77	0.00106	37.54	8.41069e-05	37.54	-0.000380596
23.78	0.0033	23.78	0.000887658	37.56	0.000122468	37.56	-0.000397342
23.79	0.00332	23.79	0.000698207	37.58	0.000134342	37.58	-0.000402335
23.8	0.00332	23.8	0.000506701	37.6	0.000123492	37.6	-0.000399976
23.81	0.00331	23.81	0.000336034	37.62	0.00011567	37.62	-0.000393253
23.82	0.0033	23.82	0.000181407	37.64	0.000116681	37.64	-0.000383947
23.83	0.00329	23.83	3.97202e-05	37.66	0.000140253	37.66	-0.000371384
23.84	0.00327	23.84	-0.000102427	37.68	0.000172002	37.68	-0.000353206
23.85	0.00325	23.85	-0.000255411	37.7	0.000196779	37.7	-0.00032609
23.86	0.00324	23.86	-0.000432692	37.72	0.000196996	37.72	-0.000288157
23.87	0.00324	23.87	-0.000609196	37.74	0.000147221	37.74	-0.000238829
23.88	0.00324	23.88	-0.000765044	37.76	7.13533e-05	37.76	-0.000181313
23.89	0.00326	23.89	-0.000853351	37.78	9.06662e-06	37.78	-0.000121717
23.9	0.00328	23.9	-0.000868315	37.8	-2.05269e-05	37.8	-6.9144e-05
23.91	0.0033	23.91	-0.000798927	37.82	-1.05181e-05	37.82	-3.23993e-05
23.92	0.00331	23.92	-0.000662953	37.84	2.16209e-06	37.84	-1.91369e-05
23.93	0.00332	23.93	-0.000495623	37.86	1.34139e-05	37.86	-3.2372e-05
23.94	0.00331	23.94	-0.000338743	37.88	2.49766e-05	37.88	-6.93775e-05
23.95	0.00329	23.95	-0.000222793	37.9	5.80395e-06	37.9	-0.000121187
23.96	0.00326	23.96	-0.000167952	37.92	-2.56928e-05	37.92	-0.00017605
23.97	0.00322	23.97	-0.000158227	37.94	-5.02992e-05	37.94	-0.000220312
23.98	0.00319	23.98	-0.00015875	37.96	-4.57256e-05	37.96	-0.000243424
23.99	0.00316	23.99	-0.00012979	37.98	-2.29288e-05	37.98	-0.000238674
24	0.00314	24	-5.35553e-05	38	-1.67651e-05	38	-0.000205193
24.01	0.00314	24.01	8.65115e-05	38.02	-3.16419e-05	38.02	-0.000146324
24.02	0.00315	24.02	0.000276477	38.04	-5.06438e-05	38.04	-6.93099e-05
24.03	0.00318	24.03	0.000479623	38.06	-7.22063e-05	38.06	1.72762e-05
24.04	0.00322	24.04	0.000654334	38.08	-8.58892e-05	38.08	0.000104975
24.05	0.00327	24.05	0.000768384	38.1	-0.00010162	38.1	0.000186198
24.06	0.00332	24.06	0.000791595	38.12	-8.76288e-05	38.12	0.000254216
24.07	0.00336	24.07	0.000712202	38.14	-6.9876e-05	38.14	0.000305246
24.08	0.0034	24.08	0.000573008	38.16	-7.00314e-05	38.16	0.000336937
24.09	0.00342	24.09	0.000417775	38.18	-9.096e-05	38.18	0.000349152
24.1	0.00343	24.1	0.000282402	38.2	-0.000106215	38.2	0.000343561
24.11	0.00343	24.11	0.000193259	38.22	-9.71845e-05	38.22	0.000324131
24.12	0.00341	24.12	0.000167638	38.24	-8.66101e-05	38.24	0.000295295
24.13	0.00338	24.13	0.000187255	38.26	-7.085e-05	38.26	0.00026071
24.14	0.00334	24.14	0.000210396	38.28	-4.81004e-05	38.28	0.000223619
24.15	0.0033	24.15	0.000212154	38.3	-3.1459e-05	38.3	0.000186224
24.16	0.00326	24.16	0.000172701	38.32	-1.64614e-05	38.32	0.00014889
24.17	0.00323	24.17	7.38931e-05	38.34	8.43852e-06	38.34	0.000111766
24.18	0.00321	24.18	-6.8106e-05	38.36	6.16457e-05	38.36	7.40669e-05
24.19	0.0032	24.19	-0.000234701	38.38	0.00013057	38.38	3.51849e-05
24.2	0.0032	24.2	-0.000391759	38.4	0.000190505	38.4	-5.33366e-06
24.21	0.00321	24.21	-0.000504716	38.42	0.000231857	38.42	-4.65838e-05
24.22	0.00323	24.22	-0.000536047	38.44	0.000235593	38.44	-8.64075e-05
24.23	0.00324	24.23	-0.000479772	38.46	0.000228537	38.46	-0.00012235
24.24	0.00325	24.24	-0.000354622	38.48	0.000201329	38.48	-0.000151794
24.25	0.00325	24.25	-0.000184095	38.5	0.000181561	38.5	-0.000171514
24.26	0.00324	24.26	-4.37629e-06	38.52	0.000176577	38.52	-0.000180104
24.27	0.00322	24.27	0.000145888	38.54	0.0001797	38.54	-0.000176563
24.28	0.00319	24.28	0.000242232	38.56	0.000176609	38.56	-0.000161335
24.29	0.00317	24.29	0.000280395	38.58	0.000156074	38.58	-0.000135951
24.3	0.00314	24.3	0.000261943	38.6	0.000136688	38.6	-0.000103615
24.31	0.00311	24.31	0.000210418	38.62	0.000130526	38.62	-6.82884e-05
24.32	0.00308	24.32	0.000152659	38.64	0.000107255	38.64	-3.40146e-05
24.33	0.00306	24.33	0.000113134	38.66	9.78056e-05	38.66	-4.74691e-06
24.34	0.00303	24.34	0.000101661	38.68	0.000100317	38.68	1.55018e-05
24.35	0.003	24.35	0.00011558	38.7	0.000116689	38.7	2.64184e-05
24.36	0.00299	24.36	0.000144068	38.72	0.000118322	38.72	2.89788e-05
24.37	0.00297	24.37	0.000168007	38.74	0.000103749	38.74	2.61936e-05
24.38	0.00296	24.38	0.000160735	38.76	8.60968e-05	38.76	2.16254e-05
24.39	0.00296	24.39	0.000117935	38.78	5.42478e-05	38.78	1.83718e-05
24.4	0.00296	24.4	3.3472e-05	38.8	2.05157e-06	38.8	1.7803e-05
24.41	0.00297	24.41	-5.87109e-05	38.82	-5.96238e-05	38.82	1.97307e-05
24.42	0.00297	24.42	-0.000140121	38.84	-0.000124028	38.84	2.34063e-05
24.43	0.00298	24.43	-0.000195263	38.86	-0.000155141	38.86	2.88553e-05
24.44	0.00298	24.44	-0.00019627	38.88	-0.000174955	38.88	3.47667e-05
24.45	0.00299	24.45	-0.00013144	38.9	-0.00018329	38.9	4.1624e-05
24.46	0.003	24.46	-2.184e-05	38.92	-0.000171792	38.92	4.84477e-05
24.47	0.00302	24.47	9.2821e-05	38.94	-0.00015009	38.94	5.33683e-05
24.48	0.00306	24.48	0.000178782	38.96	-0.000120515	38.96	5.40297e-05
24.49	0.00309	24.49	0.000232073	38.98	-0.000101551	38.98	4.81498e-05
24.5	0.00313	24.5	0.000245432	39	-9.37615e-05	39	3.4298e-05
24.51	0.00316	24.51	0.000230573	39.02	-8.80885e-05	39.02	1.3165e-05
24.52	0.00317	24.52	0.000209582	39.04	-7.67834e-05	39.04	-1.24034e-05
24.53	0.00318	24.53	0.000210539	39.06	-6.05883e-05	39.06	-3.68301e-05
24.54	0.00317	24.54	0.000257365	39.08	-4.37606e-05	39.08	-5.62298e-05
24.55	0.00317	24.55	0.000347814	39.1	-3.56706e-05	39.1	-6.69716e-05
24.56	0.00317	24.56	0.000455158	39.12	-2.82332e-05	39.12	-6.80715e-05
24.57	0.00318	24.57	0.00055791	39.14	-5.15778e-05	39.14	-6.03485e-05
24.58	0.0032	24.58	0.000643254	39.16	-9.0168e-05	39.16	-4.51002e-05
24.59	0.00323	24.59	0.000689353	39.18	-0.000135872	39.18	-2.3543e-05
24.6	0.00327	24.6	0.000678073	39.2	-0.000172783	39.2	3.11816e-06
24.61	0.00329	24.61	0.000624978	39.22	-0.000192625	39.22	3.35447e-05
24.62	0.00329	24.62	0.000574919	39.24	-0.000175312	39.24	6.52399e-05
24.63	0.00327	24.63	0.000556338	39.26	-0.000155935	39.26	9.58202e-05
24.64	0.00323	24.64	0.000573922	39.28	-0.000121578	39.28	0.000122352
24.65	0.00318	24.65	0.000626996	39.3	-0.00010047	39.3	0.000143304
24.66	0.00312	24.66	0.000713407	39.32	-7.25742e-05	39.32	0.000158217
24.67	0.00307	24.67	0.000822036	39.34	-4.66684e-05	39.34	0.000167762
24.68	0.00303	24.68	0.000923713	39.36	-2.16254e-05	39.36	0.000173804
24.69	0.00301	24.69	0.000991533	39.38	4.25647e-06	39.38	0.000178443
24.7	0.003	24.7	0.00103	39.4	3.19014e-05	39.4	0.000183023
24.71	0.00301	24.71	0.00106	39.42	3.13388e-05	39.42	0.000187535
24.72	0.00302	24.72	0.00109	39.44	2.20007e-05	39.44	0.000190828
24.73	0.00303	24.73	0.00113	39.46	-1.97206e-05	39.46	0.000191203
24.74	0.00305	24.74	0.00116	39.48	-6.74071e-05	39.48	0.000187551
24.75	0.00307	24.75	0.00122	39.5	-0.000114853	39.5	0.000179163
24.76	0.00308	24.76	0.00128	39.52	-0.000145095	39.52	0.00016575
24.77	0.00308	24.77	0.00132	39.54	-0.000163829	39.54	0.000147258
24.78	0.00308	24.78	0.00133	39.56	-0.000176536	39.56	0.000123668
24.79	0.00308	24.79	0.00131	39.58	-0.000167134	39.58	9.54222e-05
24.8	0.00307	24.8	0.00129	39.6	-0.000149131	39.6	6.42608e-05
24.81	0.00307	24.81	0.00125	39.62	-0.000134789	39.62	3.31481e-05
24.82	0.00306	24.82	0.00121	39.64	-0.000112324	39.64	6.26792e-06
24.83	0.00306	24.83	0.00118	39.66	-9.36638e-05	39.66	-1.29874e-05
24.84	0.00307	24.84	0.00118	39.68	-5.15767e-05	39.68	-2.15982e-05
24.85	0.00308	24.85	0.00119	39.7	-8.07162e-06	39.7	-1.86015e-05
24.86	0.00309	24.86	0.00119	39.72	1.74686e-05	39.72	-5.28107e-06
24.87	0.00311	24.87	0.00116	39.74	3.45497e-05	39.74	1.53427e-05
24.88	0.00312	24.88	0.0011	39.76	3.55151e-05	39.76	3.88612e-05
24.89	0.00314	24.89	0.00103	39.78	2.98016e-05	39.78	6.07588e-05
24.9	0.00316	24.9	0.000940947	39.8	2.64839e-06	39.8	7.75082e-05
24.91	0.00317	24.91	0.00084896	39.82	-2.7978e-05	39.82	8.63263e-05
24.92	0.00317	24.92	0.000778963	39.84	-2.73449e-05	39.84	8.84063e-05
24.93	0.00318	24.93	0.000742532	39.86	3.9329e-06	39.86	8.58271e-05
24.94	0.00317	24.94	0.000731693	39.88	3.93206e-05	39.88	8.17386e-05
24.95	0.00316	24.95	0.000748606	39.9	5.69625e-05	39.9	7.91302e-05
24.96	0.00315	24.96	0.000781928	39.92	7.94986e-05	39.92	8.4822e-05
24.97	0.00314	24.97	0.000832606	39.94	0.000104225	39.94	9.35776e-05
24.98	0.00313	24.98	0.0008896	39.96	0.000107613	39.96	0.000105397
24.99	0.00314	24.99	0.000950891	39.98	0.000105245	39.98	0.000120281
25	0.00314	25	0.00101	40	0.000110031	40	0.000138228
25.01	0.00314	25.01	0.00108
25.02	0.00314	25.02	0.00117
25.03	0.00313	25.03	0.00125
25.04	0.0031	25.04	0.00132
25.05	0.00307	25.05	0.0014
25.06	0.00303	25.06	0.00147
25.07	0.003	25.07	0.00154
25.08	0.00298	25.08	0.0016
25.09	0.00297	25.09	0.00165
25.1	0.00297	25.1	0.00169
25.11	0.00299	25.11	0.00168
25.12	0.00302	25.12	0.00162
25.13	0.00304	25.13	0.0015
25.14	0.00307	25.14	0.00132
25.15	0.00308	25.15	0.0011
25.16	0.00309	25.16	0.000853957
25.17	0.0031	25.17	0.000603311
25.18	0.00309	25.18	0.000385661
25.19	0.00309	25.19	0.000212571
25.2	0.00308	25.2	6.73268e-05
25.21	0.00307	25.21	-4.73257e-05
25.22	0.00306	25.22	-0.00013487
25.23	0.00305	25.23	-0.000210062
25.24	0.00304	25.24	-0.000287497
25.25	0.00302	25.25	-0.000374402
25.26	0.00299	25.26	-0.00046259
25.27	0.00296	25.27	-0.000545012
25.28	0.00294	25.28	-0.000608336
25.29	0.00291	25.29	-0.000640659
25.3	0.0029	25.3	-0.000627575
25.31	0.00291	25.31	-0.000560277
25.32	0.00292	25.32	-0.000457365
25.33	0.00295	25.33	-0.000354259
25.34	0.00297	25.34	-0.000273713
25.35	0.003	25.35	-0.000234328
25.36	0.00302	25.36	-0.000242644
25.37	0.00304	25.37	-0.000292604
25.38	0.00304	25.38	-0.000361812
25.39	0.00304	25.39	-0.000434513
25.4	0.00303	25.4	-0.000491785
25.41	0.00302	25.41	-0.000534411
25.42	0.00302	25.42	-0.000566062
25.43	0.00301	25.43	-0.00061013
25.44	0.00302	25.44	-0.000674669
25.45	0.00303	25.45	-0.000749952
25.46	0.00304	25.46	-0.000820877
25.47	0.00306	25.47	-0.000870875
25.48	0.00308	25.48	-0.00088434
25.49	0.0031	25.49	-0.00085936
25.5	0.00311	25.5	-0.000783536
25.51	0.00313	25.51	-0.000672122
25.52	0.00314	25.52	-0.000541149
25.53	0.00314	25.53	-0.000404475
25.54	0.00314	25.54	-0.000274956
25.55	0.00313	25.55	-0.000156148
25.56	0.0031	25.56	-5.27031e-05
25.57	0.00307	25.57	3.49202e-05
25.58	0.00304	25.58	0.000120289
25.59	0.00301	25.59	0.000212558
25.6	0.00298	25.6	0.000312813
25.61	0.00296	25.61	0.000412808
25.62	0.00295	25.62	0.000507784
25.63	0.00295	25.63	0.000601879
25.64	0.00296	25.64	0.000687767
25.65	0.00296	25.65	0.000756703
25.66	0.00295	25.66	0.00080373
25.67	0.00293	25.67	0.000821848
25.68	0.00291	25.68	0.000796211
25.69	0.00287	25.69	0.00072732
25.7	0.00284	25.7	0.000636272
25.71	0.0028	25.71	0.000556112
25.72	0.00277	25.72	0.000503068
25.73	0.00275	25.73	0.000497301
25.74	0.00274	25.74	0.000540343
25.75	0.00273	25.75	0.000617689
25.76	0.00274	25.76	0.000702159
25.77	0.00275	25.77	0.000761815
25.78	0.00277	25.78	0.000786149
25.79	0.0028	25.79	0.000783689
25.8	0.00283	25.8	0.000765356
25.81	0.00286	25.81	0.000752856
25.82	0.00288	25.82	0.000764544
25.83	0.00289	25.83	0.000822997
25.84	0.0029	25.84	0.000927353
25.85	0.00291	25.85	0.00106
25.86	0.00292	25.86	0.0012
25.87	0.00293	25.87	0.00131
25.88	0.00295	25.88	0.00139
25.89	0.00298	25.89	0.00143
25.9	0.00302	25.9	0.0014
25.91	0.00305	25.91	0.00133
25.92	0.00309	25.92	0.00125
25.93	0.00312	25.93	0.00116
25.94	0.00313	25.94	0.00109
25.95	0.00314	25.95	0.00102
25.96	0.00314	25.96	0.000974396
25.97	0.00314	25.97	0.000934098
25.98	0.00316	25.98	0.000894211
25.99	0.00318	25.99	0.000852234
26	0.00323	26	0.000808425
26.01	0.00331	26.01	0.000760917
26.02	0.0034	26.02	0.000723304
26.03	0.00351	26.03	0.000689753
26.04	0.00362	26.04	0.000661154
26.05	0.00372	26.05	0.000643084
26.06	0.00379	26.06	0.000630577
26.07	0.00382	26.07	0.000612752
26.08	0.00382	26.08	0.000594638
26.09	0.00378	26.09	0.000581722
26.1	0.00371	26.1	0.000587538
26.11	0.00363	26.11	0.00061153
26.12	0.00353	26.12	0.000645613
26.13	0.00343	26.13	0.000676225
26.14	0.00333	26.14	0.000691406
26.15	0.00324	26.15	0.000669888
26.16	0.00317	26.16	0.000611579
26.17	0.00311	26.17	0.000521675
26.18	0.00307	26.18	0.00043602
26.19	0.00304	26.19	0.000380564
26.2	0.00301	26.2	0.000374326
26.21	0.00298	26.21	0.000418366
26.22	0.00294	26.22	0.000486166
26.23	0.0029	26.23	0.000543927
26.24	0.00285	26.24	0.000570902
26.25	0.0028	26.25	0.000541562
26.26	0.00276	26.26	0.000470116
26.27	0.00274	26.27	0.000383606
26.28	0.00273	26.28	0.000318422
26.29	0.00272	26.29	0.000295917
26.3	0.00272	26.3	0.000325607
26.31	0.00272	26.31	0.000400109
26.32	0.00272	26.32	0.000493387
26.33	0.00272	26.33	0.000559032
26.34	0.00273	26.34	0.000578935
26.35	0.00273	26.35	0.000538446
26.36	0.00273	26.36	0.000451191
26.37	0.00274	26.37	0.000348548
26.38	0.00275	26.38	0.000257202
26.39	0.00275	26.39	0.000187493
26.4	0.00276	26.4	0.000133953
26.41	0.00277	26.41	8.66804e-05
26.42	0.00278	26.42	4.14999e-05
26.43	0.00279	26.43	-2.05708e-05
26.44	0.00279	26.44	-9.86769e-05
26.45	0.0028	26.45	-0.000179956
26.46	0.00281	26.46	-0.000265339
26.47	0.00281	26.47	-0.00034634
26.48	0.00281	26.48	-0.000422217
26.49	0.00279	26.49	-0.000496877
26.5	0.00277	26.5	-0.00056795
26.51	0.00274	26.51	-0.000626015
26.52	0.00271	26.52	-0.000651829
26.53	0.0027	26.53	-0.000648378
26.54	0.0027	26.54	-0.000610563
26.55	0.00271	26.55	-0.000520314
26.56	0.00273	26.56	-0.000406795
26.57	0.00276	26.57	-0.000285687
26.58	0.00279	26.58	-0.000164346
26.59	0.00282	26.59	-3.96846e-05
26.6	0.00283	26.6	9.48128e-05
26.61	0.00282	26.61	0.000229437
26.62	0.0028	26.62	0.000366485
26.63	0.00276	26.63	0.000500743
26.64	0.00272	26.64	0.000619669
26.65	0.00267	26.65	0.000719401
26.66	0.00262	26.66	0.000783656
26.67	0.00258	26.67	0.00081144
26.68	0.00255	26.68	0.000821838
26.69	0.00253	26.69	0.00081924
26.7	0.00252	26.7	0.000806731
26.71	0.00252	26.71	0.00078218
26.72	0.00254	26.72	0.000753104
26.73	0.00257	26.73	0.000716843
26.74	0.00261	26.74	0.000663841
26.75	0.00266	26.75	0.000580503
26.76	0.00271	26.76	0.000491902
26.77	0.00275	26.77	0.000409235
26.78	0.00278	26.78	0.00034981
26.79	0.00279	26.79	0.000301458
26.8	0.00278	26.8	0.000262365
26.81	0.00275	26.81	0.000224249
26.82	0.0027	26.82	0.000177919
26.83	0.00265	26.83	0.000101765
26.84	0.0026	26.84	4.28554e-06
26.85	0.00256	26.85	-0.000112903
26.86	0.00254	26.86	-0.000219191
26.87	0.00253	26.87	-0.000317223
26.88	0.00252	26.88	-0.000398728
26.89	0.00252	26.89	-0.000468908
26.9	0.00252	26.9	-0.000516784
26.91	0.00252	26.91	-0.000559359
26.92	0.00252	26.92	-0.000606766
26.93	0.00254	26.93	-0.000670363
26.94	0.00256	26.94	-0.000734032
26.95	0.00259	26.95	-0.000798097
26.96	0.00263	26.96	-0.000843944
26.97	0.00267	26.97	-0.000864943
26.98	0.00271	26.98	-0.000839766
26.99	0.00274	26.99	-0.000778805
27	0.00277	27	-0.000690012
27.01	0.00278	27.01	-0.000593008
27.02	0.00278	27.02	-0.000499103
27.03	0.00277	27.03	-0.00042077
27.04	0.00275	27.04	-0.000367378
27.05	0.00274	27.05	-0.000347626
27.06	0.00272	27.06	-0.000346579
27.07	0.00271	27.07	-0.000351506
27.08	0.0027	27.08	-0.000341792
27.09	0.0027	27.09	-0.000306796
27.1	0.0027	27.1	-0.000233026
27.11	0.00272	27.11	-0.000122418
27.12	0.00275	27.12	-2.63306e-06
27.13	0.00281	27.13	0.000103687
27.14	0.00292	27.14	0.000179163
27.15	0.00309	27.15	0.000220072
27.16	0.00331	27.16	0.000223082
27.17	0.00358	27.17	0.000209389
27.18	0.00385	27.18	0.000206475
27.19	0.0041	27.19	0.000244976
27.2	0.00427	27.2	0.000325618
27.21	0.00434	27.21	0.000430966
27.22	0.00427	27.22	0.000535061
27.23	0.0041	27.23	0.000622391
27.24	0.00384	27.24	0.000668576
27.25	0.00355	27.25	0.000671198
27.26	0.00326	27.26	0.000632782
27.27	0.00302	27.27	0.000584957
27.28	0.00284	27.28	0.000536832
27.29	0.00272	27.29	0.000501281
27.3	0.00265	27.3	0.000485655
27.31	0.00261	27.31	0.000506086
27.32	0.00258	27.32	0.000561906
27.33	0.00255	27.33	0.00063892
27.34	0.00251	27.34	0.000712119
27.35	0.00246	27.35	0.00076958
27.36	0.00242	27.36	0.000807268
27.37	0.00238	27.37	0.000825943
27.38	0.00236	27.38	0.000817989
27.39	0.00235	27.39	0.000801986
27.4	0.00236	27.4	0.000796318
27.41	0.00237	27.41	0.000799753
27.42	0.00239	27.42	0.000813002
27.43	0.0024	27.43	0.00083974
27.44	0.0024	27.44	0.000884897
27.45	0.00239	27.45	0.000924373
27.46	0.00237	27.46	0.00093982
27.47	0.00236	27.47	0.000913104
27.48	0.00235	27.48	0.000842015
27.49	0.00236	27.49	0.000731175
27.5	0.00238	27.5	0.000604637
27.51	0.00242	27.51	0.000478022
27.52	0.00247	27.52	0.000379265
27.53	0.00252	27.53	0.000319536
27.54	0.00255	27.54	0.000298445
27.55	0.00256	27.55	0.000278924
27.56	0.00255	27.56	0.000254638
27.57	0.00253	27.57	0.000206912
27.58	0.00248	27.58	0.000129739
27.59	0.00243	27.59	2.01292e-05
27.6	0.00239	27.6	-9.43401e-05
27.61	0.00235	27.61	-0.000195214
27.62	0.00234	27.62	-0.000274402
27.63	0.00234	27.63	-0.000355257
27.64	0.00235	27.64	-0.000446065
27.65	0.00237	27.65	-0.000554865
27.66	0.00239	27.66	-0.000653104
27.67	0.0024	27.67	-0.000727303
27.68	0.00241	27.68	-0.000754989
27.69	0.00242	27.69	-0.000726381
27.7	0.00243	27.7	-0.000632798
27.71	0.00244	27.71	-0.000504672
27.72	0.00246	27.72	-0.000382013
27.73	0.00247	27.73	-0.000309907
27.74	0.00249	27.74	-0.000296039
27.75	0.0025	27.75	-0.00033807
27.76	0.0025	27.76	-0.000414187
27.77	0.00248	27.77	-0.000501942
27.78	0.00245	27.78	-0.000545782
27.79	0.00242	27.79	-0.000512735
27.8	0.00238	27.8	-0.000403945
27.81	0.00234	27.81	-0.000268209
27.82	0.00231	27.82	-0.000147448
27.83	0.00229	27.83	-7.77287e-05
27.84	0.00226	27.84	-7.73052e-05
27.85	0.00225	27.85	-0.000147974
27.86	0.00223	27.86	-0.000256461
27.87	0.00222	27.87	-0.000356691
27.88	0.0022	27.88	-0.000387442
27.89	0.00219	27.89	-0.000327875
27.9	0.00218	27.9	-0.000193073
27.91	0.00218	27.91	-1.4124e-05
27.92	0.00218	27.92	0.00017494
27.93	0.00219	27.93	0.000330861
27.94	0.0022	27.94	0.000422642
27.95	0.00222	27.95	0.000443982
27.96	0.00225	27.96	0.000421735
27.97	0.00226	27.97	0.000388122
27.98	0.00227	27.98	0.000361151
27.99	0.00228	27.99	0.000343236
28	0.00227	28	0.000320273
28.01	0.00227	28.01	0.000283854
28.02	0.00228	28.02	0.000225833
28.03	0.00228	28.03	0.000146921
28.04	0.00229	28.04	5.32705e-05
28.05	0.0023	28.05	-2.57216e-05
28.06	0.00229	28.06	-6.17911e-05
28.07	0.00228	28.07	-3.44402e-05
28.08	0.00226	28.08	4.97724e-05
28.09	0.00223	28.09	0.000176514
28.1	0.00221	28.1	0.000307312
28.11	0.0022	28.11	0.000424214
28.12	0.0022	28.12	0.00049751
28.13	0.00221	28.13	0.000528706
28.14	0.00222	28.14	0.00053782
28.15	0.00223	28.15	0.000565411
28.16	0.00223	28.16	0.000631652
28.17	0.00221	28.17	0.000743789
28.18	0.00219	28.18	0.000883596
28.19	0.00216	28.19	0.00105
28.2	0.00214	28.2	0.0012
28.21	0.00213	28.21	0.00131
28.22	0.00213	28.22	0.00134
28.23	0.00215	28.23	0.00131
28.24	0.00218	28.24	0.00123
28.25	0.0022	28.25	0.00115
28.26	0.00221	28.26	0.00109
28.27	0.00221	28.27	0.00106
28.28	0.00221	28.28	0.00107
28.29	0.0022	28.29	0.00111
28.3	0.00219	28.3	0.00116
28.31	0.00219	28.31	0.00118
28.32	0.0022	28.32	0.00118
28.33	0.00221	28.33	0.00115
28.34	0.00221	28.34	0.00108
28.35	0.00222	28.35	0.001
28.36	0.00221	28.36	0.000912887
28.37	0.0022	28.37	0.000829144
28.38	0.00218	28.38	0.000769854
28.39	0.00216	28.39	0.000734388
28.4	0.00213	28.4	0.000712738
28.41	0.00211	28.41	0.000697009
28.42	0.0021	28.42	0.000681075
28.43	0.00209	28.43	0.0006614
28.44	0.00208	28.44	0.00062791
28.45	0.00207	28.45	0.000595355
28.46	0.00206	28.46	0.000570407
28.47	0.00204	28.47	0.000541045
28.48	0.00203	28.48	0.000511084
28.49	0.00202	28.49	0.000469515
28.5	0.00201	28.5	0.000406881
28.51	0.00201	28.51	0.000331213
28.52	0.00201	28.52	0.000252618
28.53	0.00201	28.53	0.000167011
28.54	0.00201	28.54	8.05814e-05
28.55	0.002	28.55	6.845e-07
28.56	0.00198	28.56	-7.05465e-05
28.57	0.00196	28.57	-0.00014015
28.58	0.00194	28.58	-0.000203254
28.59	0.00191	28.59	-0.000256779
28.6	0.0019	28.6	-0.000295574
28.61	0.00189	28.61	-0.000324451
28.62	0.0019	28.62	-0.000345224
28.63	0.00193	28.63	-0.000376821
28.64	0.00196	28.64	-0.000425032
28.65	0.002	28.65	-0.000489231
28.66	0.00203	28.66	-0.000570513
28.67	0.00207	28.67	-0.000650484
28.68	0.00211	28.68	-0.000704977
28.69	0.00213	28.69	-0.000733763
28.7	0.00214	28.7	-0.000734368
28.71	0.00215	28.71	-0.000721915
28.72	0.00214	28.72	-0.000705664
28.73	0.00213	28.73	-0.000698281
28.74	0.00211	28.74	-0.000716161
28.75	0.0021	28.75	-0.000752856
28.76	0.00208	28.76	-0.000787713
28.77	0.00207	28.77	-0.000792087
28.78	0.00207	28.78	-0.000745863
28.79	0.00207	28.79	-0.000643987
28.8	0.00208	28.8	-0.000486499
28.81	0.00208	28.81	-0.000294039
28.82	0.00209	28.82	-0.000109421
28.83	0.00209	28.83	3.60658e-05
28.84	0.0021	28.84	0.000129089
28.85	0.0021	28.85	0.000180014
28.86	0.00211	28.86	0.000199745
28.87	0.00212	28.87	0.000219545
28.88	0.00213	28.88	0.000250256
28.89	0.00213	28.89	0.000306949
28.9	0.00213	28.9	0.000380656
28.91	0.00213	28.91	0.000463974
28.92	0.00212	28.92	0.000537315
28.93	0.00212	28.93	0.000592964
28.94	0.00212	28.94	0.000623587
28.95	0.00212	28.95	0.000633555
28.96	0.00213	28.96	0.000613544
28.97	0.00214	28.97	0.000596964
28.98	0.00215	28.98	0.000577374
28.99	0.00216	28.99	0.000569707
29	0.00217	29	0.000576086
29.01	0.00218	29.01	0.000613026
29.02	0.00219	29.02	0.000664035
29.03	0.0022	29.03	0.000718751
29.04	0.00221	29.04	0.000759882
29.05	0.00223	29.05	0.000785581
29.06	0.00226	29.06	0.000769456
29.07	0.0023	29.07	0.000721291
29.08	0.00235	29.08	0.000636904
29.09	0.0024	29.09	0.00053802
29.1	0.00246	29.1	0.00043648
29.11	0.00252	29.11	0.000365137
29.12	0.00258	29.12	0.00031046
29.13	0.00264	29.13	0.000281513
29.14	0.00269	29.14	0.000261579
29.15	0.00273	29.15	0.000238321
29.16	0.00277	29.16	0.000187161
29.17	0.00281	29.17	0.000126546
29.18	0.00283	29.18	6.03481e-05
29.19	0.00286	29.19	2.45653e-06
29.2	0.00287	29.2	-4.73157e-05
29.21	0.00288	29.21	-7.21321e-05
29.22	0.00289	29.22	-9.4934e-05
29.23	0.0029	29.23	-0.000121484
29.24	0.0029	29.24	-0.000170476
29.25	0.0029	29.25	-0.000233588
29.26	0.0029	29.26	-0.000323266
29.27	0.0029	29.27	-0.00040954
29.28	0.00289	29.28	-0.000477496
29.29	0.00288	29.29	-0.000503519
29.3	0.00287	29.3	-0.000485872
29.31	0.00287	29.31	-0.000422693
29.32	0.00288	29.32	-0.000339569
29.33	0.0029	29.33	-0.000242609
29.34	0.00292	29.34	-0.000155403
29.35	0.00296	29.35	-8.77234e-05
29.36	0.003	29.36	-5.62645e-05
29.37	0.00303	29.37	-4.58303e-05
29.38	0.00305	29.38	-3.66577e-05
29.39	0.00306	29.39	-1.31846e-05
29.4	0.00306	29.4	2.21196e-05
29.41	0.00305	29.41	8.1105e-05
29.42	0.00304	29.42	0.000146507
29.43	0.00303	29.43	0.000203079
29.44	0.00303	29.44	0.000239017
29.45	0.00304	29.45	0.000253335
29.46	0.00306	29.46	0.00026831
29.47	0.00308	29.47	0.000285538
29.48	0.00309	29.48	0.000302319
29.49	0.0031	29.49	0.000313345
29.5	0.00311	29.5	0.000309382
29.51	0.0031	29.51	0.000281735
29.52	0.0031	29.52	0.000224533
29.53	0.00309	29.53	0.00013469
29.54	0.0031	29.54	4.54125e-05
29.55	0.00311	29.55	-2.40049e-05
29.56	0.00314	29.56	-4.99536e-05
29.57	0.00317	29.57	-3.07804e-05
29.58	0.00321	29.58	3.10164e-05
29.59	0.00324	29.59	0.000115135
29.6	0.00326	29.6	0.000194561
29.61	0.00328	29.61	0.000225025
29.62	0.0033	29.62	0.000201777
29.63	0.00331	29.63	0.000121127
29.64	0.00332	29.64	1.32515e-05
29.65	0.00334	29.65	-9.36578e-05
29.66	0.00336	29.66	-0.000178118
29.67	0.00338	29.67	-0.000197114
29.68	0.0034	29.68	-0.000132066
29.69	0.00342	29.69	-1.16022e-05
29.7	0.00343	29.7	0.000122082
29.71	0.00345	29.71	0.000176969
29.72	0.00348	29.72	0.000258474
29.73	0.00354	29.73	0.000306952
29.74	0.00363	29.74	0.000405203
29.75	0.00379	29.75	0.000433701
29.76	0.00403	29.76	0.000422495
29.77	0.00435	29.77	0.000411943
29.78	0.00475	29.78	0.000445219
29.79	0.00521	29.79	0.000455334
29.8	0.00569	29.8	0.000504308
29.81	0.0062	29.81	0.00041747
29.82	0.00675	29.82	0.000354323
29.83	0.00737	29.83	0.000664864
29.84	0.0081	29.84	0.00139
29.85	0.00897	29.85	0.0028
29.86	0.01003	29.86	0.00527
29.87	0.01137	29.87	0.00873
29.88	0.01294	29.88	0.01367
29.89	0.01473	29.89	0.01966
29.9	0.01669	29.9	0.02608
29.91	0.01883	29.91	0.03215
29.92	0.02113	29.92	0.03767
29.93	0.02356	29.93	0.04261
29.94	0.02611	29.94	0.04675
29.95	0.02876	29.95	0.05037
29.96	0.03153	29.96	0.05373
29.97	0.03443	29.97	0.05728
29.98	0.03739	29.98	0.06194
[truncated: 1,002 more rows]

## Sheet: Fig.2d
2theta	intensity	2theta	intensity
1.7	-103.2	1.7	209.981
1.6975	-99.4689	1.6975	190.445
1.695	-103.963	1.695	202.308
1.6925	-108.601	1.6925	229.18
1.69	-111.113	1.69	218.435
1.6875	-97.9887	1.6875	210.099
1.685	-100.982	1.685	238.172
1.6825	-110.234	1.6825	259.353
1.68	-131.774	1.68	245.226
1.6775	-128.856	1.6775	208.141
1.675	-127.304	1.675	207.683
1.6725	-113.025	1.6725	194.443
1.67	-116.816	1.67	185.536
1.6675	-119.663	1.6675	185.08
1.665	-123.061	1.665	222.695
1.6625	-121.033	1.6625	238.384
1.66	-113.535	1.66	262.788
1.6575	-126.16	1.6575	254.926
1.655	-104.871	1.655	241.754
1.6525	-110.809	1.6525	240.016
1.65	-112.182	1.65	247.451
1.6475	-116.644	1.6475	246.566
1.645	-114.47	1.645	223.554
1.6425	-126.079	1.6425	209.498
1.64	-125.605	1.64	212.984
1.6375	-128.391	1.6375	263.182
1.635	-132.26	1.635	276.914
1.6325	-120.629	1.6325	249.71
1.63	-124.475	1.63	227.308
1.6275	-117.307	1.6275	201.013
1.625	-121.561	1.625	197.66
1.6225	-111.994	1.6225	214.219
1.62	-111.29	1.62	233.331
1.6175	-115.741	1.6175	247.277
1.615	-101.878	1.615	253.625
1.6125	-86.1234	1.6125	262.521
1.61	-57.9231	1.61	241.681
1.6075	-71.5124	1.6075	217.764
1.605	-106.387	1.605	181.058
1.6025	-106.998	1.6025	188.279
1.6	-113.118	1.6	193.82
1.5975	-120.781	1.5975	206.356
1.595	-115.757	1.595	180.035
1.5925	-120.268	1.5925	226.263
1.59	-114.035	1.59	236.18
1.5875	-110.885	1.5875	274.769
1.585	-100.898	1.585	290.351
1.5825	-113.664	1.5825	279.318
1.58	-124.059	1.58	279.61
1.5775	-132.771	1.5775	272.64
1.575	-137.397	1.575	237.607
1.5725	-119.82	1.5725	221.047
1.57	-113.323	1.57	250.84
1.5675	-124.076	1.5675	273.306
1.565	-127.055	1.565	260.261
1.5625	-113.086	1.5625	250.189
1.56	-115.219	1.56	245.271
1.5575	-113.671	1.5575	247.645
1.555	-124.074	1.555	234.221
1.5525	-120.074	1.5525	223.263
1.55	-109.926	1.55	214.468
1.5475	-104.908	1.5475	222.934
1.545	-84.3015	1.545	246.074
1.5425	-83.1039	1.5425	282.226
1.54	-61.5879	1.54	350.596
1.5375	-40.3281	1.5375	423.088
1.535	-12.5338	1.535	504.021
1.5325	-3.40517	1.5325	705.669
1.53	-9.72845	1.53	1104.59
1.5275	-2.924	1.5275	1364.7
1.525	16.3152	1.525	1509.64
1.5225	48.8426	1.5225	2065.35
1.52	111.115	1.52	2569.13
1.5175	371.369	1.5175	3270.16
1.515	496.515	1.515	4239.29
1.5125	528.693	1.5125	4859.96
1.51	344.75	1.51	5357.77
1.5075	122.717	1.5075	6248.99
1.505	89.5635	1.505	7049.28
1.5025	91.995	1.5025	7612.4
1.5	147.217	1.5	7337.27
1.4975	367.059	1.4975	5997.48
1.495	668.266	1.495	5654.05
1.4925	795.144	1.4925	5672.79
1.49	894.492	1.49	6666.52
1.4875	1201.93	1.4875	7591.58
1.485	1076.36	1.485	9852.73
1.4825	740.289	1.4825	13471.4
1.48	646.416	1.48	13313
1.4775	744.514	1.4775	10665.5
1.475	1055.29	1.475	8942.86
1.4725	1088.43	1.4725	8133
1.47	913.834	1.47	7566.41
1.4675	708.323	1.4675	7484.07
1.465	695.21	1.465	8215.86
1.4625	893.367	1.4625	7802.27
1.46	1200.42	1.46	6553.28
1.4575	1487.7	1.4575	5447.19
1.455	1482.53	1.455	4309.02
1.4525	1299.04	1.4525	3859.33
1.45	911.434	1.45	3816.36
1.4475	342.285	1.4475	4019.2
1.445	243.156	1.445	4194.66
1.4425	194.442	1.4425	4946.23
1.44	203.049	1.44	3795.42
1.4375	236.052	1.4375	2240.74
1.435	250.982	1.435	1639.89
1.4325	272.586	1.4325	1456.28
1.43	395.81	1.43	1309.74
1.4275	554.744	1.4275	903.258
1.425	502.727	1.425	670.533
1.4225	272.671	1.4225	453.881
1.42	105.78	1.42	335.169
1.4175	65.0244	1.4175	304.529
1.415	69.1637	1.415	287.895
1.4125	105.105	1.4125	297.142
1.41	123.452	1.41	297.661
1.4075	156.154	1.4075	340.158
1.405	167.699	1.405	536.1
1.4025	158.704	1.4025	835.835
1.4	98.8067	1.4	920.051
1.3975	75.3146	1.3975	628.948
1.395	96.024	1.395	311.779
1.3925	101.313	1.3925	300.862
1.39	94.3261	1.39	292.464
1.3875	57.9176	1.3875	296.917
1.385	33.3936	1.385	285.909
1.3825	14.695	1.3825	242.198
1.38	9.74517	1.38	241.898
1.3775	17.7645	1.3775	244.627
1.375	35.8343	1.375	286.791
1.3725	37.0167	1.3725	301.078
1.37	28.4795	1.37	308.674
1.3675	28.5438	1.3675	300.248
1.365	24.9278	1.365	291.216
1.3625	49.0675	1.3625	305.165
1.36	61.469	1.36	334.522
1.3575	60.7418	1.3575	344.024
1.355	62.436	1.355	358.411
1.3525	41.7508	1.3525	336.099
1.35	63.1223	1.35	345.749
1.3475	52.5234	1.3475	306.736
1.345	51.4171	1.345	273.377
1.3425	45.8214	1.3425	251.878
1.34	65.2146	1.34	249.829
1.3375	71.2902	1.3375	263.86
1.335	74.3308	1.335	259.796
1.3325	72.5028	1.3325	250.993
1.33	63.5106	1.33	236.208
1.3275	56.6387	1.3275	241.259
1.325	61.0241	1.325	227.395
1.3225	72.1349	1.3225	267.148
1.32	84.547	1.32	307.685
1.3175	109.327	1.3175	320.913
1.315	104.783	1.315	302.686
1.3125	101.724	1.3125	268.54
1.31	101.878	1.31	281.309
1.3075	111.541	1.3075	297.646
1.305	102.224	1.305	304.474
1.3025	84.3419	1.3025	287.054
1.3	100.905	1.3	334.599
1.2975	119.696	1.2975	348.999
1.295	129.469	1.295	363.183
1.2925	109.356	1.2925	359.244
1.29	126.585	1.29	368.671
1.2875	136.644	1.2875	358.79
1.285	145.702	1.285	338.465
1.2825	136.424	1.2825	319.249
1.28	132.024	1.28	294.98
1.2775	123.529	1.2775	307.105
1.275	129.61	1.275	270.879
1.2725	135.291	1.2725	293.813
1.27	129.945	1.27	287.068
1.2675	127.508	1.2675	304.117
1.265	129.096	1.265	302.847
1.2625	129.497	1.2625	313.307
1.26	138.815	1.26	329.632
1.2575	129.688	1.2575	338.28
1.255	143.94	1.255	307.709
1.2525	96.8451	1.2525	279.508
1.25	116.686	1.25	304.742
1.2475	130.594	1.2475	363.325
1.245	147.132	1.245	317.111
1.2425	140.154	1.2425	295.493
1.24	122.868	1.24	290.978
1.2375	122.302	1.2375	256.2
1.235	136.914	1.235	304.671
1.2325	142.901	1.2325	294.83
1.23	146.058	1.23	332.111
1.2275	130.485	1.2275	312.088
1.225	135.159	1.225	312.711
1.2225	137.918	1.2225	301.054
1.22	146.881	1.22	303.393
1.2175	151.249	1.2175	306.834
1.215	166.799	1.215	311.364
1.2125	170.03	1.2125	331.237
1.21	152.511	1.21	355.242
1.2075	143.484	1.2075	356.358
1.205	132.823	1.205	375.846
1.2025	155.618	1.2025	385.219
1.2	156.806	1.2	382.506

## Sheet: Fig. 2m
Diffusion coordinate	Energy (100)	Energy(110)
1	0	0
2	0.1507	0.10883
3	0.3402	0.21236
4	0.1878	0.13007
5	0.0968	0.07327
6	0.02052	-0.00055
