# Supplementary material for: Direct photo-patterning of halide perovskites toward machine-learning-assisted erasable photonic cryptography
Source: Nat Commun. 2025 Apr 7;16:3316. doi: 10.1038/s41467-025-58677-7 (PMC11977006; doi:10.1038/s41467-025-58677-7)
Supplement: Supplementary file 5 — Source Data [file 41467_2025_58677_MOESM5_ESM.zip › Source Data/Source Data Fig. 3.xlsx]

## Sheet: Fig. 3a
Wavelength (nm)	Abs	Wavelength (nm)	Abs	Wavelength (nm)	Abs	Wavelength (nm)	Abs	Wavelength (nm)	Abs	Wavelength (nm)	Abs
750	-0.07012	750	-0.0603	750	-0.00702	750	0.05303	750	-0.03529	750	0.0673
749	-0.06979	749	-0.06017	749	-0.00652	749	0.05563	749	-0.03357	749	0.07258
748	-0.06947	748	-0.05991	748	-0.00602	748	0.05831	748	-0.03169	748	0.07793
747	-0.06914	747	-0.05951	747	-0.00554	747	0.06106	747	-0.02962	747	0.08336
746	-0.06881	746	-0.05899	746	-0.00506	746	0.06388	746	-0.02737	746	0.08885
745	-0.06849	745	-0.05832	745	-0.00459	745	0.06678	745	-0.02495	745	0.09441
744	-0.06816	744	-0.05744	744	-0.00413	744	0.06975	744	-0.02221	744	0.10004
743	-0.06783	743	-0.05637	743	-0.00368	743	0.07278	743	-0.01931	743	0.10575
742	-0.06751	742	-0.05534	742	-0.00326	742	0.07606	742	-0.01646	742	0.11122
741	-0.06718	741	-0.05441	741	-0.00283	741	0.07925	741	-0.01392	741	0.11682
740	-0.06685	740	-0.05349	740	-0.00239	740	0.08275	740	-0.01144	740	0.1226
739	-0.06651	739	-0.05277	739	-0.00197	739	0.08617	739	-0.00896	739	0.12863
738	-0.06619	738	-0.0522	738	-0.00155	738	0.08946	738	-0.00638	738	0.13496
737	-0.06586	737	-0.0515	737	-0.00113	737	0.09284	737	-0.00361	737	0.14188
736	-0.06555	736	-0.05073	736	-0.000688972	736	0.0965	736	-0.000592246	736	0.14941
735	-0.06524	735	-0.04986	735	-0.000265395	735	0.10023	735	0.0036	735	0.15698
734	-0.0649	734	-0.04887	734	0.000144009	734	0.10412	734	0.00671	734	0.16425
733	-0.06455	733	-0.04776	733	0.000587139	733	0.10829	733	0.00965	733	0.17113
732	-0.06421	732	-0.04672	732	0.00104	732	0.11233	732	0.01253	732	0.17793
731	-0.06383	731	-0.04569	731	0.00148	731	0.11647	731	0.01551	731	0.18468
730	-0.0635	730	-0.04468	730	0.00192	730	0.12095	730	0.01869	730	0.1915
729	-0.06324	729	-0.04373	729	0.00236	729	0.12526	729	0.02216	729	0.19847
728	-0.06306	728	-0.04283	728	0.00281	728	0.12989	728	0.02606	728	0.20567
727	-0.06295	727	-0.04193	727	0.00329	727	0.1347	727	0.03076	727	0.21318
726	-0.06256	726	-0.04103	726	0.00376	726	0.13931	726	0.03592	726	0.22145
725	-0.06199	725	-0.04014	725	0.0042	725	0.14399	725	0.04133	725	0.23025
724	-0.06122	724	-0.03924	724	0.00469	724	0.14902	724	0.04511	724	0.23906
723	-0.06029	723	-0.03835	723	0.00519	723	0.15417	723	0.04931	723	0.24805
722	-0.05928	722	-0.03745	722	0.00568	722	0.15938	722	0.05358	722	0.25694
721	-0.05817	721	-0.03656	721	0.00616	721	0.16508	721	0.05805	721	0.2654
720	-0.05701	720	-0.03566	720	0.00666	720	0.17053	720	0.06287	720	0.27386
719	-0.05583	719	-0.03477	719	0.00719	719	0.17602	719	0.06818	719	0.2824
718	-0.05465	718	-0.03388	718	0.00771	718	0.18187	718	0.07446	718	0.29112
717	-0.05347	717	-0.03298	717	0.00822	717	0.18772	717	0.08151	717	0.30011
716	-0.0523	716	-0.03209	716	0.00873	716	0.19373	716	0.08805	716	0.30946
715	-0.05114	715	-0.0312	715	0.00928	715	0.19996	715	0.09414	715	0.3193
714	-0.04999	714	-0.03031	714	0.00985	714	0.20587	714	0.10015	714	0.3301
713	-0.0489	713	-0.02942	713	0.0104	713	0.21181	713	0.10624	713	0.34176
712	-0.04789	712	-0.02853	712	0.01094	712	0.21812	712	0.11261	712	0.3535
711	-0.04697	711	-0.02764	711	0.01149	711	0.22471	711	0.11947	711	0.36483
710	-0.04618	710	-0.02675	710	0.01204	710	0.23135	710	0.12744	710	0.37555
709	-0.04549	709	-0.02587	709	0.01259	709	0.23816	709	0.13638	709	0.38612
708	-0.0448	708	-0.02498	708	0.0131	708	0.24465	708	0.14544	708	0.39662
707	-0.04406	707	-0.02409	707	0.01363	707	0.2512	707	0.15426	707	0.40718
706	-0.04303	706	-0.02321	706	0.01421	706	0.25818	706	0.16261	706	0.41788
705	-0.04194	705	-0.02232	705	0.01476	705	0.26515	705	0.1711	705	0.42881
704	-0.0408	704	-0.02143	704	0.01531	704	0.2721	704	0.17999	704	0.4401
703	-0.03964	703	-0.02055	703	0.01588	703	0.27959	703	0.18956	703	0.45233
702	-0.03849	702	-0.01967	702	0.01646	702	0.28669	702	0.20008	702	0.46523
701	-0.03734	701	-0.0188	701	0.01708	701	0.29379	701	0.21235	701	0.47808
700	-0.03625	700	-0.01792	700	0.0177	700	0.30134	700	0.2265	700	0.49109
699	-0.03517	699	-0.01704	699	0.01831	699	0.30883	699	0.24	699	0.50376
698	-0.03409	698	-0.01616	698	0.01896	698	0.3165	698	0.25241	698	0.51564
697	-0.03302	697	-0.01527	697	0.01962	697	0.32458	697	0.26456	697	0.52738
696	-0.03197	696	-0.01438	696	0.02027	696	0.33227	696	0.27681	696	0.53909
695	-0.03093	695	-0.01349	695	0.0209	695	0.34002	695	0.28953	695	0.55084
694	-0.0299	694	-0.0126	694	0.02153	694	0.34833	694	0.3031	694	0.56277
693	-0.02889	693	-0.01171	693	0.02217	693	0.35713	693	0.3189	693	0.57499
692	-0.0279	692	-0.01082	692	0.02281	692	0.36596	692	0.33597	692	0.58759
691	-0.02692	691	-0.00993	691	0.02341	691	0.37596	691	0.35324	691	0.60099
690	-0.02597	690	-0.00904	690	0.02402	690	0.38553	690	0.37037	690	0.61535
689	-0.02504	689	-0.00816	689	0.02466	689	0.39524	689	0.38634	689	0.62968
688	-0.02412	688	-0.00727	688	0.0253	688	0.40567	688	0.40241	688	0.64327
687	-0.02322	687	-0.00639	687	0.02594	687	0.41646	687	0.41905	687	0.6558
686	-0.02234	686	-0.0055	686	0.02658	686	0.42814	686	0.43672	686	0.66788
685	-0.02147	685	-0.00461	685	0.02722	685	0.43983	685	0.45588	685	0.67961
684	-0.02062	684	-0.00372	684	0.02789	684	0.45116	684	0.47825	684	0.69111
683	-0.01979	683	-0.00283	683	0.02854	683	0.46279	683	0.50242	683	0.7025
682	-0.01897	682	-0.00192	682	0.02915	682	0.47544	682	0.52488	682	0.7139
681	-0.01817	681	-0.00101	681	0.0298	681	0.48918	681	0.54534	681	0.7254
680	-0.01739	680	-9.08122e-05	680	0.03045	680	0.5035	680	0.56504	680	0.73747
679	-0.01662	679	0.000839323	679	0.03107	679	0.5187	679	0.58448	679	0.75006
678	-0.01586	678	0.00178	678	0.03168	678	0.53342	678	0.60415	678	0.76243
677	-0.01512	677	0.00273	677	0.03229	677	0.54849	677	0.62455	677	0.7748
676	-0.01439	676	0.00368	676	0.03292	676	0.56473	676	0.6473	676	0.78678
675	-0.01368	675	0.00465	675	0.03358	675	0.58054	675	0.67113	675	0.79762
674	-0.01299	674	0.00562	674	0.03423	674	0.59716	674	0.69501	674	0.80807
673	-0.01232	673	0.0066	673	0.03488	673	0.61425	673	0.71695	673	0.81821
672	-0.01167	672	0.0076	672	0.03559	672	0.63055	672	0.73673	672	0.82815
671	-0.01104	671	0.00861	671	0.03634	671	0.64696	671	0.75567	671	0.83801
670	-0.01044	670	0.00963	670	0.03708	670	0.66435	670	0.77427	670	0.8479
669	-0.00984	669	0.01066	669	0.03784	669	0.68163	669	0.79296	669	0.85791
668	-0.00927	668	0.0117	668	0.03862	668	0.69886	668	0.81219	668	0.8685
667	-0.00871	667	0.01275	667	0.03946	667	0.71632	667	0.8331	667	0.87947
666	-0.00816	666	0.01381	666	0.0403	666	0.73277	666	0.85527	666	0.89036
665	-0.00765	665	0.01489	665	0.04114	665	0.74911	665	0.87487	665	0.90069
664	-0.00714	664	0.01596	664	0.04202	664	0.76623	664	0.8916	664	0.91
663	-0.00665	663	0.01705	663	0.04301	663	0.78278	663	0.90671	663	0.91889
662	-0.00616	662	0.01814	662	0.04406	662	0.7987	662	0.9206	662	0.92743
661	-0.00568	661	0.01924	661	0.04512	661	0.81476	661	0.93368	661	0.93573
660	-0.00521	660	0.02035	660	0.04619	660	0.82969	660	0.94638	660	0.94389
659	-0.00474	659	0.02146	659	0.04731	659	0.84432	659	0.95944	659	0.95198
658	-0.00427	658	0.02257	658	0.04851	658	0.85946	658	0.97279	658	0.96009
657	-0.0038	657	0.0237	657	0.04974	657	0.87387	657	0.98583	657	0.96866
656	-0.00334	656	0.02483	656	0.05098	656	0.88751	656	0.99752	656	0.97747
655	-0.00289	655	0.02598	655	0.0524	655	0.90045	655	1.00725	655	0.98615
654	-0.00244	654	0.02713	654	0.0539	654	0.91234	654	1.01608	654	0.99485
653	-0.002	653	0.0283	653	0.05541	653	0.92388	653	1.02435	653	1.00308
652	-0.00156	652	0.02948	652	0.05695	652	0.93573	652	1.03235	652	1.01066
651	-0.00112	651	0.03068	651	0.05855	651	0.94716	651	1.0404	651	1.01803
650	-0.000685396	650	0.03188	650	0.06027	650	0.95753	650	1.049	650	1.02528
649	-0.000252771	649	0.0331	649	0.06212	649	0.96768	649	1.05832	649	1.03252
648	0.000176197	648	0.03433	648	0.06405	648	0.97698	648	1.06674	648	1.03983
647	0.00059549	647	0.03558	647	0.06619	647	0.986	647	1.07384	647	1.04731
646	0.00101	646	0.03683	646	0.0685	646	0.99526	646	1.08037	646	1.05505
645	0.00141	645	0.0381	645	0.0708	645	1.00358	645	1.08658	645	1.06359
644	0.00182	644	0.03937	644	0.07314	644	1.01132	644	1.09268	644	1.07242
643	0.00222	643	0.04065	643	0.07558	643	1.01874	643	1.09895	643	1.08132
642	0.00262	642	0.04195	642	0.07819	642	1.02552	642	1.10557	642	1.08982
641	0.00301	641	0.04326	641	0.08105	641	1.03209	641	1.11316	641	1.09781
640	0.0034	640	0.04458	640	0.08406	640	1.03889	640	1.12141	640	1.1057
639	0.0038	639	0.04592	639	0.08728	639	1.04547	639	1.12929	639	1.11355
638	0.00419	638	0.04727	638	0.09086	638	1.05192	638	1.13632	638	1.1215
637	0.00458	637	0.04864	637	0.09573	637	1.05785	637	1.14313	637	1.12963
636	0.00497	636	0.05001	636	0.10103	636	1.06344	636	1.14992	636	1.13805
635	0.00536	635	0.0514	635	0.10656	635	1.06908	635	1.1569	635	1.14691
634	0.00576	634	0.0528	634	0.11259	634	1.07513	634	1.16428	634	1.15647
633	0.00616	633	0.05421	633	0.11948	633	1.08117	633	1.17264	633	1.16686
632	0.00656	632	0.05563	632	0.12733	632	1.08738	632	1.18189	632	1.17728
631	0.00696	631	0.05706	631	0.13646	631	1.09402	631	1.1912	631	1.18793
630	0.00737	630	0.0585	630	0.14746	630	1.10045	630	1.20003	630	1.19812
629	0.00777	629	0.05996	629	0.1608	629	1.10706	629	1.20823	629	1.20798
628	0.00819	628	0.06143	628	0.1786	628	1.11424	628	1.21636	628	1.21783
627	0.0086	627	0.06292	627	0.20001	627	1.12107	627	1.22469	627	1.2278
626	0.00901	626	0.06443	626	0.22286	626	1.1285	626	1.23344	626	1.23797
625	0.00943	625	0.06595	625	0.24776	625	1.13648	625	1.24286	625	1.24845
624	0.00984	624	0.06749	624	0.27527	624	1.14418	624	1.25379	624	1.25935
623	0.01025	623	0.06905	623	0.30591	623	1.15205	623	1.26557	623	1.27077
622	0.01066	622	0.07062	622	0.33861	622	1.16052	622	1.27675	622	1.28348
621	0.01106	621	0.07222	621	0.37368	621	1.1693	621	1.2868	621	1.29675
620	0.01146	620	0.07384	620	0.41251	620	1.17842	620	1.29648	620	1.31002
619	0.01186	619	0.07548	619	0.45478	619	1.18825	619	1.30606	619	1.32305
618	0.01226	618	0.07715	618	0.4967	618	1.19767	618	1.31581	618	1.3353
617	0.01265	617	0.07885	617	0.53863	617	1.20723	617	1.32602	617	1.34738
616	0.01305	616	0.08058	616	0.58092	616	1.21748	616	1.33723	616	1.35942
615	0.01344	615	0.08233	615	0.6239	615	1.22797	615	1.34996	615	1.37152
614	0.01382	614	0.08412	614	0.66791	614	1.23873	614	1.36268	614	1.38383
613	0.0142	613	0.08594	613	0.71018	613	1.25006	613	1.37447	613	1.39647
612	0.01457	612	0.08781	612	0.74928	612	1.26085	612	1.38527	612	1.40956
611	0.01494	611	0.08971	611	0.7872	611	1.27172	611	1.39581	611	1.42366
610	0.0153	610	0.09167	610	0.82249	610	1.28329	610	1.4064	610	1.43884
609	0.01566	609	0.09366	609	0.85478	609	1.29514	609	1.41736	609	1.45395
608	0.01601	608	0.09571	608	0.88443	608	1.30744	608	1.42899	608	1.46929
607	0.01635	607	0.0978	607	0.91176	607	1.31959	607	1.44201	607	1.48381
606	0.01668	606	0.09994	606	0.93713	606	1.33123	606	1.45672	606	1.49765
605	0.01699	605	0.10214	605	0.95856	605	1.34303	605	1.47096	605	1.51133
604	0.01729	604	0.10439	604	0.97362	604	1.35568	604	1.48345	604	1.52499
603	0.01757	603	0.1067	603	0.98468	603	1.36857	603	1.49536	603	1.53876
602	0.01784	602	0.10907	602	0.99163	602	1.38167	602	1.50703	602	1.55279
601	0.0181	601	0.11151	601	0.99548	601	1.39526	601	1.5188	601	1.56723
600	0.01834	600	0.11401	600	0.99694	600	1.40826	600	1.53103	600	1.58224
599	0.01857	599	0.11658	599	0.99644	599	1.4214	599	1.54462	599	1.59853
598	0.01879	598	0.11922	598	0.99442	598	1.43544	598	1.55959	598	1.61596
597	0.01898	597	0.12195	597	0.99131	597	1.44887	597	1.57453	597	1.63343
596	0.01917	596	0.12475	596	0.98604	596	1.46264	596	1.58919	596	1.65042
595	0.01934	595	0.12764	595	0.97939	595	1.47701	595	1.60245	595	1.6662
594	0.0195	594	0.13062	594	0.97226	594	1.49064	594	1.61551	594	1.68163
593	0.01964	593	0.13369	593	0.96528	593	1.50429	593	1.62878	593	1.69687
592	0.01978	592	0.13686	592	0.95863	592	1.51874	592	1.64264	592	1.7121
591	0.01993	591	0.14013	591	0.95239	591	1.53311	591	1.65749	591	1.72748
590	0.02006	590	0.14351	590	0.9466	590	1.54768	590	1.67449	590	1.74317
589	0.02021	589	0.14701	589	0.94121	589	1.5622	589	1.69321	589	1.75934
588	0.02035	588	0.15064	588	0.93615	588	1.57596	588	1.71099	588	1.77686
587	0.02051	587	0.15441	587	0.93213	587	1.58974	587	1.72688	587	1.79534
586	0.02067	586	0.15833	586	0.92899	586	1.60434	586	1.74213	586	1.81375
585	0.02083	585	0.16241	585	0.9266	585	1.61906	585	1.75717	585	1.83242
584	0.02101	584	0.1667	584	0.92474	584	1.6336	584	1.77244	584	1.85057
583	0.0212	583	0.1712	583	0.92334	583	1.64864	583	1.78838	583	1.86764
582	0.0214	582	0.176	582	0.92232	582	1.66286	582	1.80631	582	1.88452
581	0.02163	581	0.18118	581	0.9216	581	1.67707	581	1.82552	581	1.90138
580	0.02188	580	0.18687	580	0.92141	580	1.69206	580	1.8448	580	1.91839
579	0.02216	579	0.19329	579	0.92188	579	1.70642	579	1.86317	579	1.93573
578	0.02247	578	0.20075	578	0.92273	578	1.7206	578	1.87993	578	1.95359
577	0.02281	577	0.20965	577	0.92394	577	1.73535	577	1.89638	577	1.97213
576	0.02319	576	0.22048	576	0.9256	576	1.74918	576	1.91298	576	1.99242
575	0.0236	575	0.23377	575	0.92764	575	1.76289	575	1.93021	575	2.01367
574	0.02405	574	0.25009	574	0.9298	574	1.77726	574	1.94857	574	2.03499
573	0.02454	573	0.26994	573	0.93209	573	1.79156	573	1.96951	573	2.05541
572	0.02507	572	0.29375	572	0.93457	572	1.8054	572	1.99215	572	2.07452
571	0.02565	571	0.32171	571	0.93726	571	1.81967	571	2.01306	571	2.09322
570	0.02628	570	0.35387	570	0.94007	570	1.83301	570	2.03175	570	2.1117
569	0.02697	569	0.39004	569	0.94307	569	1.8462	569	2.04955	569	2.13016
568	0.02771	568	0.42981	568	0.9465	568	1.85997	568	2.06696	568	2.14881
567	0.0285	567	0.47264	567	0.95014	567	1.87383	567	2.08447	567	2.16784
566	0.02935	566	0.51781	566	0.95377	566	1.88731	566	2.10258	566	2.18744
565	0.03026	565	0.56455	565	0.95746	565	1.90068	565	2.12286	565	2.20876
564	0.03123	564	0.61204	564	0.96128	564	1.91322	564	2.14431	564	2.23098
563	0.03227	563	0.6594	563	0.9653	563	1.92566	563	2.16584	563	2.2531
562	0.03338	562	0.70582	562	0.96959	562	1.93872	562	2.18595	562	2.27553
561	0.03457	561	0.75049	561	0.974	561	1.95181	561	2.20427	561	2.29691
560	0.03583	560	0.79264	560	0.9784	560	1.9647	560	2.22215	560	2.31715
559	0.03717	559	0.83159	559	0.9832	559	1.97703	559	2.24013	559	2.33709
558	0.03857	558	0.86673	558	0.98824	558	1.98861	558	2.25872	558	2.35693
557	0.04002	557	0.89752	557	0.9932	557	2.00013	557	2.27845	557	2.37689
556	0.04153	556	0.92356	556	0.99819	556	2.01227	556	2.30091	556	2.39713
555	0.04308	555	0.94453	555	1.00331	555	2.02394	555	2.32505	555	2.4179
554	0.04468	554	0.96025	554	1.00866	554	2.03535	554	2.34715	554	2.43938
553	0.04637	553	0.97069	553	1.01393	553	2.04694	553	2.36688	553	2.46276
552	0.04819	552	0.97597	552	1.01913	552	2.05787	552	2.3856	552	2.48715
551	0.05026	551	0.9764	551	1.02445	551	2.06875	551	2.40386	551	2.51161
550	0.05274	550	0.97243	550	1.03024	550	2.08018	550	2.42215	550	2.53469
549	0.05587	549	0.96469	549	1.03624	549	2.09068	549	2.441	549	2.55626
548	0.05993	548	0.95394	548	1.04215	548	2.10102	548	2.46094	548	2.5772
547	0.06532	547	0.94104	547	1.04808	547	2.11155	547	2.48352	547	2.59773
546	0.07246	546	0.92684	546	1.05413	546	2.12136	546	2.50774	546	2.61805
545	0.08181	545	0.91217	545	1.06041	545	2.13102	545	2.5298	545	2.63837
544	0.09387	544	0.89775	544	1.0666	544	2.14088	544	2.54941	544	2.65891
543	0.10911	543	0.88417	543	1.07256	543	2.15053	543	2.56794	543	2.67988
542	0.12795	542	0.8718	542	1.07885	542	2.1602	542	2.58593	542	2.70244
541	0.15075	541	0.86088	541	1.08519	541	2.17007	541	2.60388	541	2.72577
540	0.1778	540	0.85147	540	1.0913	540	2.17954	540	2.62231	540	2.74892
539	0.2092	539	0.84354	539	1.09729	539	2.18925	539	2.64266	539	2.77229
538	0.24497	538	0.83699	538	1.10329	538	2.19977	538	2.66412	538	2.79439
537	0.28495	537	0.83169	537	1.1094	537	2.21068	537	2.68556	537	2.81511
536	0.32882	536	0.82747	536	1.11574	536	2.2221	536	2.70536	536	2.83536
535	0.3761	535	0.8242	535	1.12187	535	2.23309	535	2.72318	535	2.85534
534	0.42619	534	0.82173	534	1.12772	534	2.24339	534	2.74037	534	2.87524
533	0.47836	533	0.81996	533	1.13375	533	2.25378	533	2.7574	533	2.89525
532	0.53179	532	0.81879	532	1.13984	532	2.26488	532	2.77479	532	2.91559
531	0.58561	531	0.81812	531	1.14566	531	2.2758	531	2.793	531	2.93643
530	0.6389	530	0.81789	530	1.15133	530	2.2868	530	2.81333	530	2.9588
529	0.69075	529	0.81804	529	1.15699	529	2.29813	529	2.83526	529	2.98207
528	0.74031	528	0.81854	528	1.16278	528	2.30893	528	2.85518	528	3.0053
527	0.78674	527	0.81933	527	1.16827	527	2.3198	527	2.87267	527	3.027
526	0.82934	526	0.8204	526	1.17345	526	2.33136	526	2.88903	526	3.04707
525	0.86745	525	0.82171	525	1.17859	525	2.34206	525	2.90472	525	3.0664
524	0.90059	524	0.82325	524	1.18395	524	2.35293	524	2.92021	524	3.08518
523	0.92843	523	0.82498	523	1.18945	523	2.36423	523	2.93595	523	3.10361
522	0.95076	522	0.82689	522	1.19479	522	2.37488	522	2.95347	522	3.12191
521	0.9676	521	0.82897	521	1.20008	521	2.38549	521	2.97121	521	3.14023
520	0.97908	520	0.8312	520	1.2054	520	2.39665	520	2.98896	520	3.15879
519	0.98552	519	0.83357	519	1.21084	519	2.40771	519	3.00557	519	3.1784
518	0.98738	518	0.83607	518	1.21609	518	2.41882	518	3.02041	518	3.19873
517	0.98523	517	0.8387	517	1.221	517	2.42977	517	3.03474	517	3.21876
516	0.97969	516	0.84145	516	1.22586	516	2.44012	516	3.04897	516	3.23886
515	0.97145	515	0.84432	515	1.23088	515	2.45046	515	3.06353	515	3.25779
514	0.96122	514	0.84729	514	1.236	514	2.46142	514	3.0787	514	3.27529
513	0.94967	513	0.85038	513	1.24092	513	2.47252	513	3.09566	513	3.29223
512	0.93743	512	0.85356	512	1.24577	512	2.48342	512	3.11432	512	3.30879
511	0.92507	511	0.85684	511	1.25066	511	2.49479	511	3.13073	511	3.32516
510	0.91305	510	0.86021	510	1.25571	510	2.50555	510	3.14554	510	3.34152
509	0.90461	509	0.86367	509	1.26065	509	2.51632	509	3.15965	509	3.35802
508	0.89636	508	0.86721	508	1.26536	508	2.5277	508	3.1735	508	3.37484
507	0.88829	507	0.87084	507	1.26915	507	2.53858	507	3.18751	507	3.39263
506	0.8804	506	0.87454	506	1.27467	506	2.54961	506	3.20203	506	3.40976
505	0.8727	505	0.87833	505	1.28045	505	2.56067	505	3.21635	505	3.42706
504	0.86518	504	0.88219	504	1.28651	504	2.5713	504	3.23349	504	3.44451
503	0.85784	503	0.88614	503	1.29283	503	2.58188	503	3.2519	503	3.46211
502	0.85069	502	0.89016	502	1.29943	502	2.59239	502	3.27158	502	3.47987
501	0.84372	501	0.89426	501	1.30629	501	2.60285	501	3.29253	501	3.49779
500	0.83693	500	0.89844	500	1.31343	500	2.61326	500	3.31476	500	3.51586

## Sheet: Fig. 3b
Wavelength (nm)	PL	Wavelength (nm)	PL	Wavelength (nm)	PL	Wavelength (nm)	PL	Wavelength (nm)	PL	Wavelength (nm)	PL
450	0.00277	450	-0.00626	450	-0.000769564	450	-0.00389	450	-0.00677	450	-0.00888
451	0.00271	451	-0.0063	451	-0.000773554	451	-0.00389	451	-0.00665	451	-0.00887
452	0.00266	452	-0.00634	452	-0.000779849	452	-0.00397	452	-0.00677	452	-0.00886
453	0.00261	453	-0.00638	453	-0.000788449	453	-0.0039	453	-0.00679	453	-0.00884
454	0.00258	454	-0.00642	454	-0.000799353	454	-0.00391	454	-0.00677	454	0.00873
455	0.00255	455	-0.00647	455	-0.000812563	455	-0.00395	455	-0.00672	455	-0.00882
456	0.00253	456	-0.00651	456	-0.000828076	456	0.00392	456	-0.00677	456	-0.00878
457	0.00252	457	-0.00655	457	-0.000845895	457	-0.00392	457	-0.00674	457	-0.0088
458	0.00252	458	-0.00659	458	-0.000866018	458	0.00398	458	-0.00677	458	-0.00879
459	0.00252	459	-0.00663	459	-0.000888446	459	-0.00394	459	-0.00667	459	0.00879
460	0.00254	460	-0.00667	460	-0.000913179	460	-0.00395	460	-0.00671	460	-0.00881
461	0.00259	461	-0.00671	461	-0.000941063	461	-0.00396	461	-0.00677	461	-0.00877
462	0.00267	462	-0.00675	462	-0.000971716	462	0.00392	462	-0.00677	462	-0.00876
463	0.00268	463	-0.0068	463	-0.001	463	-0.00398	463	-0.0067	463	0.00875
464	0.0027	464	-0.00684	464	-0.00104	464	-0.00399	464	-0.00677	464	-0.00875
465	0.00275	465	-0.00688	465	-0.00108	465	-0.004	465	-0.00667	465	-0.00876
466	0.00279	466	-0.00692	466	-0.00112	466	-0.00391	466	-0.00678	466	-0.00871
467	0.00281	467	-0.00697	467	-0.00116	467	-0.00403	467	-0.00678	467	-0.00873
468	0.00283	468	-0.00701	468	-0.0012	468	-0.00404	468	-0.00679	468	-0.00872
469	0.00284	469	-0.00705	469	-0.00124	469	0.00405	469	-0.00679	469	-0.00871
470	0.00282	470	-0.00709	470	-0.00128	470	-0.00406	470	-0.00679	470	-0.00871
471	0.00279	471	-0.00712	471	-0.00131	471	0.00407	471	-0.0068	471	-0.00871
472	0.00273	472	-0.00715	472	-0.00135	472	-0.00408	472	-0.0068	472	-0.00871
473	0.0027	473	-0.00719	473	-0.00138	473	-0.00409	473	-0.00681	473	-0.0087
474	0.00272	474	-0.00724	474	-0.00141	474	-0.0041	474	-0.00681	474	-0.0087
475	0.00273	475	-0.00729	475	-0.00144	475	-0.00411	475	-0.00682	475	-0.0089
476	0.00274	476	-0.00735	476	-0.00146	476	-0.00411	476	-0.00682	476	-0.0087
477	0.00277	477	-0.00741	477	-0.00148	477	-0.00412	477	-0.00683	477	-0.0087
478	0.0028	478	-0.00747	478	-0.0015	478	-0.00413	478	-0.00683	478	-0.00869
479	0.00279	479	-0.00753	479	-0.00151	479	-0.00413	479	-0.00684	479	-0.00869
480	0.00286	480	-0.00758	480	-0.00152	480	-0.00414	480	-0.00684	480	-0.00869
481	0.00292	481	-0.00764	481	-0.00153	481	-0.00414	481	-0.00675	481	-0.00869
482	0.003	482	-0.00769	482	-0.00153	482	-0.00415	482	-0.00685	482	-0.00868
483	0.003	483	-0.00773	483	-0.00154	483	-0.00415	483	-0.00686	483	-0.00868
484	0.00308	484	-0.00777	484	-0.00154	484	-0.00411	484	-0.00686	484	-0.00867
485	0.00321	485	-0.00781	485	-0.00154	485	-0.00415	485	-0.00671	485	-0.00867
486	0.00332	486	-0.00784	486	-0.00153	486	0.00415	486	-0.00686	486	-0.00866
487	0.00347	487	-0.00787	487	-0.00153	487	-0.00415	487	-0.00686	487	-0.00865
488	0.00369	488	-0.00789	488	-0.00153	488	-0.00415	488	-0.00686	488	-0.00864
489	0.00389	489	-0.00791	489	-0.00152	489	0.00412	489	-0.00686	489	-0.00863
490	0.00415	490	-0.00792	490	-0.00151	490	-0.00415	490	-0.00687	490	-0.00861
491	0.00452	491	-0.00794	491	-0.0015	491	-0.00414	491	-0.00685	491	-0.00859
492	0.0049	492	-0.00795	492	-0.00149	492	-0.00414	492	-0.00685	492	-0.00857
493	0.00546	493	-0.00797	493	-0.00147	493	-0.00413	493	-0.00684	493	-0.00855
494	0.00606	494	-0.00798	494	-0.00145	494	-0.00413	494	-0.00684	494	-0.00852
495	0.00689	495	-0.008	495	-0.00143	495	-0.00412	495	-0.00681	495	-0.00849
496	0.00786	496	-0.00801	496	-0.0014	496	-0.00411	496	-0.00682	496	-0.00845
497	0.00899	497	-0.00803	497	-0.00137	497	-0.00411	497	-0.00681	497	-0.00841
498	0.01034	498	-0.00805	498	-0.00133	498	-0.0041	498	-0.0068	498	-0.00837
499	0.01193	499	-0.00808	499	-0.00129	499	-0.00409	499	-0.00679	499	-0.00832
500	0.01393	500	-0.00812	500	-0.00123	500	-0.00408	500	-0.00678	500	-0.00826
501	0.0163	501	-0.00816	501	-0.00117	501	-0.00407	501	-0.00677	501	-0.0082
502	0.01931	502	-0.00823	502	-0.00109	502	-0.00406	502	-0.00675	502	-0.00813
503	0.02291	503	-0.00832	503	-0.0009975	503	-0.00405	503	-0.00674	503	-0.00806
504	0.02725	504	-0.00842	504	-0.000891351	504	-0.00403	504	-0.00673	504	-0.00799
505	0.03248	505	-0.00853	505	-0.000773105	505	-0.00402	505	-0.00671	505	-0.0079
506	0.03873	506	-0.00864	506	-0.000641087	506	-0.004	506	-0.0067	506	-0.00782
507	0.04629	507	-0.00876	507	-0.00049484	507	-0.00398	507	-0.00668	507	-0.00773
508	0.05538	508	-0.00889	508	-0.000335765	508	-0.00396	508	-0.00666	508	-0.00764
509	0.06603	509	-0.00901	509	-0.000163331	509	-0.00394	509	-0.00664	509	-0.00754
510	0.0792	510	-0.00914	510	2.11425e-05	510	-0.00392	510	-0.00662	510	-0.00743
511	0.09478	511	-0.00927	511	0.000217283	511	-0.00389	511	-0.0066	511	-0.00732
512	0.11333	512	-0.00939	512	0.000423113	512	-0.00387	512	-0.00658	512	-0.00721
513	0.13632	513	-0.00951	513	0.000637806	513	-0.00384	513	-0.00655	513	-0.00709
514	0.16295	514	-0.00963	514	0.000858975	514	-0.00381	514	-0.00652	514	-0.00697
515	0.19492	515	-0.00975	515	0.00109	515	-0.00378	515	-0.00649	515	-0.00684
516	0.23165	516	-0.00987	516	0.00132	516	-0.00374	516	-0.00646	516	-0.00671
517	0.27377	517	-0.00997	517	0.00156	517	-0.00371	517	-0.00643	517	-0.00657
518	0.3213	518	-0.01007	518	0.0018	518	-0.00367	518	-0.0064	518	-0.00643
519	0.37446	519	-0.01016	519	0.00204	519	-0.00362	519	-0.00636	519	-0.00628
520	0.43259	520	-0.01024	520	0.00229	520	-0.00358	520	-0.00632	520	-0.00613
521	0.49446	521	-0.01032	521	0.00254	521	-0.00353	521	-0.00628	521	-0.00596
522	0.55839	522	-0.01038	522	0.00278	522	-0.00349	522	-0.00624	522	-0.0058
523	0.62437	523	-0.01044	523	0.00303	523	-0.00344	523	-0.00619	523	-0.00562
524	0.68989	524	-0.01048	524	0.00327	524	-0.00339	524	-0.00615	524	-0.00544
525	0.75328	525	-0.01052	525	0.00351	525	-0.00334	525	-0.0061	525	-0.00524
526	0.8123	526	-0.01056	526	0.00374	526	-0.00329	526	-0.00605	526	-0.00504
527	0.8655	527	-0.0106	527	0.00397	527	-0.00324	527	-0.006	527	-0.00484
528	0.91077	528	-0.01063	528	0.00418	528	-0.00319	528	-0.00595	528	-0.00462
529	0.9475	529	-0.01065	529	0.00437	529	-0.00315	529	-0.0059	529	-0.0044
530	0.97542	530	-0.01068	530	0.00455	530	-0.00311	530	-0.00586	530	-0.00418
531	0.99303	531	-0.01071	531	0.00471	531	-0.00307	531	-0.00581	531	-0.00395
532	1	532	-0.01062	532	0.00485	532	-0.00304	532	-0.00576	532	-0.00371
533	0.99867	533	-0.01053	533	0.00496	533	-0.00302	533	-0.00571	533	-0.00348
534	0.98775	534	-0.01043	534	0.00505	534	-0.00299	534	-0.00567	534	-0.00324
535	0.96915	535	-0.01032	535	0.00511	535	-0.00298	535	-0.00563	535	-0.00301
536	0.94311	536	-0.01019	536	0.00515	536	-0.00296	536	-0.00559	536	-0.00278
537	0.91172	537	-0.01005	537	0.00517	537	-0.00296	537	-0.00555	537	-0.00255
538	0.87588	538	-0.00988	538	0.00516	538	-0.00295	538	-0.00552	538	-0.00232
539	0.83696	539	-0.00965	539	0.00512	539	-0.00296	539	-0.00548	539	-0.00211
540	0.79545	540	-0.00937	540	0.00506	540	-0.00296	540	-0.00546	540	-0.0019
541	0.75284	541	-0.00899	541	0.00497	541	-0.00297	541	-0.00543	541	-0.0017
542	0.709	542	-0.00849	542	0.00487	542	-0.00299	542	-0.00541	542	-0.00151
543	0.66609	543	-0.00784	543	0.00474	543	-0.003	543	-0.0054	543	-0.00134
544	0.62289	544	-0.00696	544	0.0046	544	-0.00302	544	-0.00539	544	-0.00117
545	0.58037	545	-0.00537	545	0.00444	545	-0.00304	545	-0.00538	545	-0.00103
546	0.53823	546	-0.00306	546	0.00427	546	-0.00307	546	-0.00537	546	-0.00089512
547	0.49742	547	-0.000498672	547	0.00408	547	-0.00309	547	-0.00538	547	-0.000779468
548	0.45781	548	0.00242	548	0.00388	548	-0.00311	548	-0.00538	548	-0.000680888
549	0.41966	549	0.0058	549	0.00367	549	-0.00314	549	-0.00539	549	-0.000599753
550	0.38328	550	0.00977	550	0.00345	550	-0.00317	550	-0.0054	550	-0.000534863
551	0.34829	551	0.01446	551	0.00323	551	-0.00319	551	-0.00542	551	-0.000487336
552	0.31508	552	0.02	552	0.00301	552	-0.00322	552	-0.00543	552	-0.000456022
553	0.28489	553	0.02655	553	0.00279	553	-0.00324	553	-0.00546	553	-0.000441868
554	0.2563	554	0.03426	554	0.00258	554	-0.00326	554	-0.00548	554	-0.000444216
555	0.22972	555	0.04329	555	0.00237	555	-0.00328	555	-0.00551	555	-0.000462923
556	0.20543	556	0.05381	556	0.00218	556	-0.0033	556	-0.00553	556	-0.000497767
557	0.18339	557	0.06599	557	0.00201	557	-0.00332	557	-0.00556	557	-0.000548196
558	0.16326	558	0.07998	558	0.00186	558	-0.00334	558	-0.0056	558	-0.000613496
559	0.14506	559	0.0966	559	0.00173	559	-0.00335	559	-0.00563	559	-0.000692654
560	0.1289	560	0.11632	560	0.00163	560	-0.00336	560	-0.00566	560	-0.000785089
561	0.11478	561	0.1376	561	0.00155	561	-0.00337	561	-0.00569	561	-0.000892057
562	0.10149	562	0.16059	562	0.00152	562	-0.00338	562	-0.00572	562	-0.00101
563	0.09015	563	0.18527	563	0.00152	563	-0.00339	563	-0.00575	563	-0.00114
564	0.07995	564	0.2118	564	0.00154	564	-0.00339	564	-0.00578	564	-0.00128
565	0.07109	565	0.24028	565	0.0016	565	-0.00339	565	-0.0058	565	-0.00143
566	0.0632	566	0.27071	566	0.0017	566	-0.00339	566	-0.00582	566	-0.00159
567	0.05642	567	0.30312	567	0.00182	567	-0.00339	567	-0.00584	567	-0.00175
568	0.05027	568	0.33742	568	0.00199	568	-0.00339	568	-0.00586	568	-0.00191
569	0.0445	569	0.37355	569	0.0022	569	-0.00339	569	-0.00588	569	-0.00208
570	0.03974	570	0.41138	570	0.00245	570	-0.00338	570	-0.00589	570	-0.00225
571	0.03552	571	0.45077	571	0.00274	571	-0.00337	571	-0.00589	571	-0.00242
572	0.03167	572	0.49172	572	0.00308	572	-0.00336	572	-0.0059	572	-0.00259
573	0.02822	573	0.53364	573	0.00346	573	-0.00334	573	-0.0059	573	-0.00276
574	0.0253	574	0.57607	574	0.00389	574	-0.00332	574	-0.0059	574	-0.00293
575	0.0226	575	0.61876	575	0.00437	575	-0.0033	575	-0.00589	575	-0.00309
576	0.02024	576	0.66089	576	0.00489	576	-0.00328	576	-0.00588	576	-0.00325
577	0.0182	577	0.70187	577	0.00548	577	-0.00325	577	-0.00586	577	-0.00341
578	0.01626	578	0.74172	578	0.00612	578	-0.00322	578	-0.00584	578	-0.00356
579	0.01456	579	0.78003	579	0.00683	579	-0.00318	579	-0.00582	579	-0.00371
580	0.01311	580	0.81635	580	0.00762	580	-0.00314	580	-0.00579	580	-0.00386
581	0.01181	581	0.85024	581	0.00848	581	-0.0031	581	-0.00576	581	-0.00401
582	0.01056	582	0.88126	582	0.00944	582	-0.00305	582	-0.00572	582	-0.00415
583	0.00957	583	0.90896	583	0.0105	583	-0.00299	583	-0.00568	583	-0.00429
584	0.0086	584	0.93299	584	0.01166	584	-0.00293	584	-0.00563	584	-0.00442
585	0.00789	585	0.953	585	0.01294	585	-0.00286	585	-0.00557	585	-0.00455
586	0.00722	586	0.96796	586	0.01436	586	-0.00279	586	-0.00551	586	-0.00468
587	0.00656	587	0.9774	587	0.01594	587	-0.0027	587	-0.00545	587	-0.00481
588	0.00596	588	0.98288	588	0.0177	588	-0.0026	588	-0.00537	588	-0.00493
589	0.00544	589	0.98428	589	0.01966	589	-0.0025	589	-0.00529	589	-0.00505
590	0.005	590	0.98063	590	0.02181	590	-0.00237	590	-0.0052	590	-0.00516
591	0.00457	591	0.97089	591	0.02419	591	-0.00224	591	-0.0051	591	-0.00527
592	0.00414	592	0.9564	592	0.02679	592	-0.00209	592	-0.00499	592	-0.00537
593	0.00376	593	0.93732	593	0.02963	593	-0.00192	593	-0.00487	593	-0.00547
594	0.00344	594	0.91391	594	0.03274	594	-0.00173	594	-0.00474	594	-0.00555
595	0.00315	595	0.88648	595	0.03616	595	-0.00153	595	-0.0046	595	-0.00564
596	0.00286	596	0.85538	596	0.0399	596	-0.00131	596	-0.00445	596	-0.00571
597	0.00261	597	0.82107	597	0.04398	597	-0.00106	597	-0.00429	597	-0.00577
598	0.00237	598	0.78399	598	0.04845	598	-0.000796325	598	-0.00411	598	-0.00582
599	0.00217	599	0.74413	599	0.05333	599	-0.00050388	599	-0.00392	599	-0.00587
600	0.00197	600	0.70242	600	0.05866	600	-0.000187002	600	-0.0037	600	-0.0059
601	0.0018	601	0.65986	601	0.06447	601	0.000160411	601	-0.00347	601	-0.00592
602	0.00165	602	0.61691	602	0.07077	602	0.00054005	602	-0.00323	602	-0.00592
603	0.0015	603	0.57368	603	0.0776	603	0.00095546	603	-0.00296	603	-0.00592
604	0.00141	604	0.5308	604	0.085	604	0.00141	604	-0.00266	604	-0.0059
605	0.00129	605	0.48892	605	0.09302	605	0.0019	605	-0.00235	605	-0.00586
606	0.00118	606	0.44838	606	0.10167	606	0.00244	606	-0.00201	606	-0.00582
607	0.0011	607	0.40949	607	0.11099	607	0.00303	607	-0.00164	607	-0.00576
608	0.001	608	0.3725	608	0.12103	608	0.00368	608	-0.00124	608	-0.00569
609	0.000954105	609	0.33755	609	0.13181	609	0.00438	609	-0.000799321	609	-0.0056
610	0.00088469	610	0.30472	610	0.14332	610	0.00514	610	-0.000326554	610	-0.00551
611	0.00078935	611	0.27405	611	0.15563	611	0.00596	611	0.000184864	611	-0.0054
612	0.000730453	612	0.24551	612	0.16872	612	0.00686	612	0.000737197	612	-0.00528
613	0.000648925	613	0.21895	613	0.18268	613	0.00783	613	0.00133	613	-0.00514
614	0.000629118	614	0.19428	614	0.19752	614	0.00889	614	0.00198	614	-0.00499
615	0.000557323	615	0.17151	615	0.21323	615	0.01005	615	0.00267	615	-0.00483
616	0.000488401	616	0.15043	616	0.22987	616	0.0113	616	0.00342	616	-0.00465
617	0.000449617	617	0.1319	617	0.24742	617	0.01265	617	0.00423	617	-0.00446
618	0.000430489	618	0.11667	618	0.26586	618	0.01411	618	0.0051	618	-0.00426
619	0.000389504	619	0.10329	619	0.28526	619	0.01569	619	0.00603	619	-0.00404
620	0.000357213	620	0.09152	620	0.30556	620	0.01738	620	0.00704	620	-0.00381
621	0.000318199	621	0.08117	621	0.32676	621	0.01921	621	0.00813	621	-0.00356
622	0.00026633	622	0.07202	622	0.34883	622	0.02118	622	0.00931	622	-0.00329
623	0.00023411	623	0.06389	623	0.37176	623	0.02331	623	0.01057	623	-0.003
624	0.000229894	624	0.05661	624	0.39551	624	0.0256	624	0.01192	624	-0.00268
625	0.000208115	625	0.05001	625	0.42	625	0.02806	625	0.01339	625	-0.00234
626	0.000194304	626	0.04394	626	0.44519	626	0.03072	626	0.01496	626	-0.00198
627	0.000184797	627	0.0383	627	0.47102	627	0.03358	627	0.01666	627	-0.00159
628	0.000174603	628	0.03301	628	0.4974	628	0.03664	628	0.01849	628	-0.00117
629	0.0001538	629	0.02799	629	0.52427	629	0.03994	629	0.02045	629	-0.000727194
630	0.000123204	630	0.02393	630	0.55151	630	0.04349	630	0.02255	630	-0.000250999
631	9.38584e-05	631	0.02067	631	0.57905	631	0.04729	631	0.02481	631	0.000259347
632	8.48279e-05	632	0.01778	632	0.60679	632	0.05137	632	0.02722	632	0.000804057
633	5.79895e-05	633	0.01518	633	0.63466	633	0.05575	633	0.0298	633	0.00139
634	5.63933e-05	634	0.01285	634	0.66252	634	0.06045	634	0.03256	634	0.00201
635	2.64789e-05	635	0.01074	635	0.69022	635	0.0655	635	0.0355	635	0.00267
636	1.22994e-05	636	0.00881	636	0.71766	636	0.0709	636	0.03864	636	0.00337
637	-6.88755e-07	637	0.00706	637	0.7447	637	0.07666	637	0.042	637	0.00412
638	-3.27149e-06	638	0.00544	638	0.77118	638	0.08281	638	0.04558	638	0.00492
639	-1.94218e-05	639	0.00393	639	0.797	639	0.08938	639	0.04939	639	0.00578
640	-2.33867e-05	640	0.0025	640	0.82197	640	0.0964	640	0.05344	640	0.0067
641	-3.45061e-05	641	0.00114	641	0.84592	641	0.10389	641	0.05777	641	0.00768
642	-4.10924e-05	642	-0.000162772	642	0.86868	642	0.11188	642	0.06236	642	0.00874
643	-3.04492e-05	643	-0.0014	643	0.89008	643	0.12036	643	0.06723	643	0.00987
644	-1.40525e-05	644	-0.00248	644	0.90996	644	0.12938	644	0.07241	644	0.01109
645	-2.63197e-05	645	-0.00335	645	0.92816	645	0.13897	645	0.0779	645	0.01238
646	-1.11871e-05	646	-0.00412	646	0.94454	646	0.14915	646	0.08373	646	0.01376
647	-9.14911e-06	647	-0.00481	647	0.95894	647	0.15995	647	0.08991	647	0.01523
648	-6.07893e-06	648	-0.00544	648	0.97129	648	0.17135	648	0.09645	648	0.01682
649	-8.82465e-06	649	-0.00602	649	0.9815	649	0.18339	649	0.10338	649	0.01852
650	-8.52997e-06	650	-0.00656	650	0.98943	650	0.19607	650	0.11072	650	0.02035
651	-1.18581e-05	651	-0.00707	651	0.99507	651	0.2094	651	0.11846	651	0.02231
652	-2.66349e-05	652	-0.00754	652	0.9984	652	0.22343	652	0.12663	652	0.0244
653	-4.28569e-05	653	-0.00799	653	0.99939	653	0.23816	653	0.13526	653	0.02663
654	-4.43581e-05	654	-0.00842	654	0.998	654	0.25361	654	0.14435	654	0.029
655	-5.30016e-05	655	-0.00882	655	0.99426	655	0.2698	655	0.15393	655	0.03149
656	-6.20221e-05	656	-0.00921	656	0.98821	656	0.28671	656	0.16402	656	0.03415
657	-7.24099e-05	657	-0.00954	657	0.97994	657	0.30436	657	0.17462	657	0.03695
658	-8.35951e-05	658	-0.00982	658	0.96944	658	0.32281	658	0.18575	658	0.03994
659	-9.7913e-05	659	-0.01008	659	0.95686	659	0.34204	659	0.19744	659	0.04311
660	-9.92667e-05	660	-0.01033	660	0.94223	660	0.36207	660	0.20967	660	0.04647
661	-0.000108334	661	-0.01055	661	0.92565	661	0.38291	661	0.22244	661	0.05004
662	-0.00010029	662	-0.01076	662	0.90724	662	0.40453	662	0.23576	662	0.05382
663	-9.63932e-05	663	-0.01095	663	0.88712	663	0.42693	663	0.24967	663	0.05782
664	-9.88253e-05	664	-0.01113	664	0.86541	664	0.45007	664	0.26415	664	0.06204
665	-0.000111948	665	-0.0113	665	0.84227	665	0.47395	665	0.27923	665	0.06655
666	-0.000112023	666	-0.01146	666	0.81789	666	0.49853	666	0.29489	666	0.07135
667	-0.000117822	667	-0.0116	667	0.79241	667	0.52371	667	0.31115	667	0.07647
668	-0.00012064	668	-0.01175	668	0.76607	668	0.54945	668	0.328	668	0.08194
669	-0.000122992	669	-0.01188	669	0.73903	669	0.57569	669	0.34543	669	0.08778
670	-0.00010992	670	-0.01202	670	0.71143	670	0.60229	670	0.36346	670	0.09403
671	-0.000111156	671	-0.01214	671	0.6835	671	0.62921	671	0.38205	671	0.10071
672	-0.000128892	672	-0.01224	672	0.65539	672	0.65631	672	0.40119	672	0.10786
673	-0.000144573	673	-0.01233	673	0.62727	673	0.6835	673	0.42087	673	0.11551
674	-0.000157622	674	-0.01241	674	0.59927	674	0.7106	674	0.44108	674	0.12367
675	-0.000183154	675	-0.01248	675	0.57157	675	0.73748	675	0.46181	675	0.13238
676	-0.000220434	676	-0.01255	676	0.54429	676	0.76393	676	0.48302	676	0.14166
677	-0.000250046	677	-0.0126	677	0.51753	677	0.78986	677	0.50468	677	0.15155
678	-0.000297406	678	-0.01266	678	0.49137	678	0.81511	678	0.52675	678	0.1621
679	-0.000342604	679	-0.01272	679	0.46591	679	0.83949	679	0.54918	679	0.1733
680	-0.000380342	680	-0.01278	680	0.44117	680	0.86284	680	0.57193	680	0.18517
681	-0.000429535	681	-0.01284	681	0.41721	681	0.88495	681	0.59497	681	0.19775
682	-0.000466622	682	-0.0129	682	0.39402	682	0.90562	682	0.61823	682	0.21107
683	-0.000509407	683	-0.01296	683	0.37166	683	0.92466	683	0.64163	683	0.22516
684	-0.000547566	684	-0.01302	684	0.35016	684	0.94189	684	0.66511	684	0.23999
685	-0.000586522	685	-0.01307	685	0.32954	685	0.95715	685	0.68856	685	0.2556
686	-0.000609114	686	-0.01312	686	0.30983	686	0.97025	686	0.71192	686	0.27204
687	-0.000614637	687	-0.01317	687	0.29101	687	0.98103	687	0.73509	687	0.28928
688	-0.000616081	688	-0.01322	688	0.27314	688	0.98937	688	0.75797	688	0.30736
689	-0.000609622	689	-0.01327	689	0.25618	689	0.99513	689	0.78044	689	0.32626
690	-0.000591219	690	-0.01332	690	0.24008	690	0.99825	690	0.80239	690	0.34597
691	-0.00059074	691	-0.01337	691	0.22489	691	0.9987	691	0.82372	691	0.36646
692	-0.00058825	692	-0.01342	692	0.21058	692	0.99644	692	0.84431	692	0.38775
693	-0.000572292	693	-0.01347	693	0.19713	693	0.99146	693	0.86409	693	0.4098
694	-0.000567579	694	-0.01351	694	0.18451	694	0.98378	694	0.8829	694	0.43258
695	-0.000567079	695	-0.01355	695	0.17271	695	0.97346	695	0.90065	695	0.45609
696	-0.000561459	696	-0.0136	696	0.16165	696	0.96059	696	0.91723	696	0.4803
697	-0.000555441	697	-0.01364	697	0.15131	697	0.94534	697	0.93252	697	0.50512
698	-0.0005537	698	-0.01367	698	0.1416	698	0.92783	698	0.94642	698	0.53052
699	-0.000534499	699	-0.01371	699	0.13251	699	0.9082	699	0.95884	699	0.55638
700	-0.000527079	700	-0.01374	700	0.124	700	0.88661	700	0.96968	700	0.58263
701	-0.000526302	701	-0.01377	701	0.11598	701	0.86323	701	0.97885	701	0.60917
702	-0.000516658	702	-0.0138	702	0.10844	702	0.83823	702	0.9863	702	0.63589
703	-0.000511102	703	-0.01383	703	0.10136	703	0.81184	703	0.99196	703	0.66269
704	-0.000508503	704	-0.01386	704	0.09471	704	0.78423	704	0.9958	704	0.68942
705	-0.000507562	705	-0.01389	705	0.08846	705	0.75561	705	0.99775	705	0.71595
706	-0.000511701	706	-0.01391	706	0.08259	706	0.72617	706	0.99777	706	0.74216
707	-0.000507491	707	-0.01393	707	0.07709	707	0.69614	707	0.99585	707	0.7679
708	-0.000504677	708	-0.01395	708	0.07196	708	0.66572	708	0.99198	708	0.79303
709	-0.000509153	709	-0.01396	709	0.06712	709	0.6351	709	0.98616	709	0.81734
710	-0.000505423	710	-0.01397	710	0.06261	710	0.60451	710	0.97843	710	0.84071
711	-0.000507722	711	-0.01397	711	0.05841	711	0.57414	711	0.96881	711	0.86301
712	-0.00051435	712	-0.01397	712	0.0545	712	0.54413	712	0.95734	712	0.88406
713	-0.000525912	713	-0.01397	713	0.05088	713	0.51465	713	0.94409	713	0.9037
714	-0.000540512	714	-0.01396	714	0.04752	714	0.48583	714	0.9291	714	0.9218
715	-0.000553548	715	-0.01396	715	0.04439	715	0.4578	715	0.91248	715	0.93825
716	-0.000555932	716	-0.01395	716	0.04147	716	0.43067	716	0.8943	716	0.95288
717	-0.000561331	717	-0.01394	717	0.03877	717	0.40458	717	0.87467	717	0.96557
718	-0.000565665	718	-0.01392	718	0.03624	718	0.37953	718	0.8537	718	0.97624
719	-0.00055776	719	-0.01391	719	0.03391	719	0.35558	719	0.83148	719	0.98474
720	-0.000570878	720	-0.0139	720	0.03172	720	0.33275	720	0.80817	720	0.99104
721	-0.000577514	721	-0.0139	721	0.02967	721	0.31105	721	0.78389	721	0.99507
722	-0.000579774	722	-0.01391	722	0.02773	722	0.29045	722	0.75878	722	0.9968
723	-0.000581983	723	-0.01393	723	0.02593	723	0.27095	723	0.73297	723	0.99617
724	-0.000577281	724	-0.01395	724	0.02424	724	0.25252	724	0.70662	724	0.99315
725	-0.000573786	725	-0.01398	725	0.02267	725	0.23516	725	0.67984	725	0.98779
726	-0.000579064	726	-0.01402	726	0.0212	726	0.2188	726	0.65279	726	0.9801
727	-0.000564072	727	-0.01407	727	0.01982	727	0.20344	727	0.62558	727	0.97013
728	-0.000564921	728	-0.01413	728	0.01852	728	0.18903	728	0.59833	728	0.95792
729	-0.000569358	729	-0.01419	729	0.01731	729	0.17551	729	0.5712	729	0.94353
730	-0.000563884	730	-0.01427	730	0.01615	730	0.16289	730	0.54428	730	0.92709
731	-0.000568832	731	-0.01435	731	0.01507	731	0.15111	731	0.51769	731	0.90871
732	-0.000568131	732	-0.01444	732	0.01407	732	0.14012	732	0.49152	732	0.88852
733	-0.000568769	733	-0.01452	733	0.01314	733	0.12989	733	0.46584	733	0.86663
734	-0.000564583	734	-0.01461	734	0.01225	734	0.12037	734	0.44074	734	0.84317
735	-0.000556024	735	-0.01469	735	0.01141	735	0.11155	735	0.41629	735	0.81833
736	-0.0005469	736	-0.01476	736	0.01062	736	0.10341	736	0.39256	736	0.7923
737	-0.000545349	737	-0.01482	737	0.00989	737	0.09588	737	0.36959	737	0.76519
738	-0.000536855	738	-0.01487	738	0.00921	738	0.08891	738	0.34744	738	0.73721
739	-0.000534364	739	-0.01491	739	0.00856	739	0.08246	739	0.32612	739	0.7085
740	-0.00053917	740	-0.01493	740	0.00795	740	0.07648	740	0.30568	740	0.67927
741	-0.000531639	741	-0.01495	741	0.00738	741	0.07095	741	0.28614	741	0.6497
742	-0.00052517	742	-0.01495	742	0.00685	742	0.0658	742	0.26752	742	0.61997
743	-0.000514843	743	-0.01495	743	0.00637	743	0.06101	743	0.24981	743	0.59023
744	-0.000504327	744	-0.01494	744	0.00591	744	0.05656	744	0.23298	744	0.56066
745	-0.000502503	745	-0.01491	745	0.00549	745	0.05241	745	0.21705	745	0.5314
746	-0.000507695	746	-0.01488	746	0.00509	746	0.04856	746	0.20201	746	0.50257
747	-0.000502549	747	-0.01484	747	0.00471	747	0.04499	747	0.18783	747	0.4743
748	-0.000513926	748	-0.01479	748	0.00436	748	0.04166	748	0.17448	748	0.44672
749	-0.000513299	749	-0.01474	749	0.00404	749	0.03856	749	0.16195	749	0.41993
750	-0.000520608	750	-0.01469	750	0.00374	750	0.0357	750	0.15023	750	0.39402
751	-0.000531784	751	-0.01464	751	0.00347	751	0.03304	751	0.13926	751	0.36908
752	-0.000534779	752	-0.01459	752	0.00323	752	0.03057	752	0.12904	752	0.34514
753	-0.000548758	753	-0.01454	753	0.003	753	0.02827	753	0.11951	753	0.32224
754	-0.000555412	754	-0.0145	754	0.00279	754	0.02614	754	0.11064	754	0.30039
755	-0.000564796	755	-0.01445	755	0.0026	755	0.02415	755	0.10239	755	0.27967
756	-0.000573916	756	-0.0144	756	0.00244	756	0.0223	756	0.09472	756	0.26008
757	-0.000585452	757	-0.01437	757	0.00229	757	0.02059	757	0.08761	757	0.2416
758	-0.000593262	758	-0.01434	758	0.00216	758	0.01898	758	0.08102	758	0.22421
759	-0.000605952	759	-0.01432	759	0.00205	759	0.01748	759	0.07492	759	0.20789
760	-0.000608529	760	-0.0143	760	0.00194	760	0.01608	760	0.06927	760	0.19264
761	-0.00060835	761	-0.01428	761	0.00184	761	0.01477	761	0.06406	761	0.17839
762	-0.000617598	762	-0.01425	762	0.00175	762	0.01353	762	0.05923	762	0.1651
763	-0.000615321	763	-0.01423	763	0.00166	763	0.01238	763	0.05477	763	0.1527
764	-0.000611452	764	-0.0142	764	0.00157	764	0.01131	764	0.05065	764	0.14118
765	-0.000609523	765	-0.01416	765	0.00149	765	0.01032	765	0.04682	765	0.13049
766	-0.000610202	766	-0.01412	766	0.00141	766	0.00939	766	0.04326	766	0.12057
767	-0.000605272	767	-0.01408	767	0.00132	767	0.00853	767	0.03992	767	0.11136
768	-0.000600265	768	-0.01403	768	0.00123	768	0.00771	768	0.03678	768	0.10284
769	-0.000591442	769	-0.01397	769	0.00114	769	0.00695	769	0.03384	769	0.09495
770	-0.000591336	770	-0.01392	770	0.00104	770	0.00623	770	0.03106	770	0.08765
771	-0.000583352	771	-0.01386	771	0.000947686	771	0.00555	771	0.02844	771	0.08094
772	-0.000578519	772	-0.01381	772	0.000854409	772	0.0049	772	0.02595	772	0.07475
773	-0.000579667	773	-0.01375	773	0.000759002	773	0.00428	773	0.02359	773	0.06903
774	-0.000580845	774	-0.0137	774	0.000666054	774	0.0037	774	0.02134	774	0.06373
775	-0.000578287	775	-0.01364	775	0.000576847	775	0.00316	775	0.01921	775	0.05883
776	-0.00057234	776	-0.01358	776	0.000491923	776	0.00266	776	0.01718	776	0.05424
777	-0.000581376	777	-0.01352	777	0.000407058	777	0.0022	777	0.01525	777	0.04995
778	-0.000581574	778	-0.01345	778	0.000322652	778	0.00177	778	0.01343	778	0.04593
779	-0.000588255	779	-0.01338	779	0.000240118	779	0.00138	779	0.01171	779	0.04215
780	-0.00059264	780	-0.01332	780	0.000160703	780	0.00105	780	0.01011	780	0.03861
781	-0.000591962	781	-0.01326	781	5.94374e-05	781	0.000809093	781	0.00861	781	0.03525
782	-0.0006014	782	-0.01319	782	-1.57935e-05	782	0.000609519	782	0.00723	782	0.03208
783	-0.000599207	783	-0.01312	783	-8.6681e-05	783	0.000461603	783	0.00596	783	0.02906
784	-0.000597589	784	-0.01305	784	-0.000154831	784	0.000347233	784	0.00482	784	0.02618
785	-0.000600706	785	-0.01297	785	-0.000211001	785	0.000282812	785	0.00382	785	0.02346
786	-0.000603515	786	-0.01289	786	-0.000264214	786	0.000243735	786	0.00307	786	0.02073
787	-0.0006041	787	-0.0128	787	-0.000313109	787	0.000242219	787	0.00248	787	0.01817
788	-0.000601866	788	-0.01271	788	-0.000352504	788	0.00024955	788	0.00204	788	0.01579
789	-0.000597344	789	-0.01261	789	-0.000388606	789	0.000263831	789	0.00175	789	0.01358
790	-0.000597747	790	-0.01251	790	-0.000409216	790	0.000283408	790	0.0016	790	0.01155
791	-0.000587773	791	-0.01241	791	-0.000435956	791	0.000270611	791	0.0016	791	0.00969
792	-0.000597972	792	-0.01231	792	-0.000457622	792	0.000263257	792	0.00176	792	0.008
793	-0.000598345	793	-0.0122	793	-0.000474214	793	0.000261346	793	0.00206	793	0.00649
794	-0.00059889	794	-0.01209	794	-0.000485732	794	0.000264877	794	0.00251	794	0.00515
795	-0.000599609	795	-0.01198	795	-0.000492177	795	0.000273851	795	0.00311	795	0.00398
796	-0.000600502	796	-0.01186	796	-0.000493547	796	0.000288268	796	0.00385	796	0.00299
797	-0.000601567	797	-0.01174	797	-0.000489844	797	0.000308128	797	0.00475	797	0.00217
798	-0.000602806	798	-0.01162	798	-0.000481066	798	0.00033343	798	0.00579	798	0.00153
799	-0.000604218	799	-0.01149	799	-0.000467215	799	0.000364175	799	0.00699	799	0.00106
800	-0.000605804	800	-0.01136	800	-0.00044829	800	0.000400363	800	0.00833	800	0.000763892

## Sheet: Fig. 3f
Wavelength (nm)	Abs	Wavelength (nm)	Abs	Wavelength (nm)	Abs
650	0.01626	650	0.04046	650	0.02473
649	0.01716	649	0.04277	649	0.02618
648	0.01811	648	0.04505	648	0.02756
647	0.01907	647	0.0473	647	0.02896
646	0.02005	646	0.04967	646	0.03044
645	0.02102	645	0.05201	645	0.03181
644	0.02203	644	0.05442	644	0.0333
643	0.02304	643	0.05682	643	0.03474
642	0.02405	642	0.05919	642	0.03623
641	0.0251	641	0.06169	641	0.03773
640	0.02615	640	0.06411	640	0.03919
639	0.02721	639	0.06662	639	0.04077
638	0.02826	638	0.06905	638	0.04228
637	0.02934	637	0.0716	637	0.04387
636	0.03043	636	0.07419	636	0.04545
635	0.03149	635	0.07668	635	0.04701
634	0.03261	634	0.07933	634	0.04865
633	0.03372	633	0.08187	633	0.05024
632	0.03485	632	0.08454	632	0.05186
631	0.036	631	0.08717	631	0.0535
630	0.03715	630	0.08979	630	0.05511
629	0.03831	629	0.09252	629	0.05672
628	0.0395	628	0.09517	628	0.05832
627	0.04067	627	0.09791	627	0.05997
626	0.04186	626	0.10062	626	0.06161
625	0.04305	625	0.10334	625	0.06327
624	0.04424	624	0.10606	624	0.06496
623	0.04543	623	0.10873	623	0.06665
622	0.04664	622	0.11148	622	0.06836
621	0.04785	621	0.11416	621	0.07011
620	0.04907	620	0.11695	620	0.07182
619	0.05032	619	0.11972	619	0.07361
618	0.05156	618	0.12254	618	0.07541
617	0.05282	617	0.12539	617	0.0772
616	0.0541	616	0.1282	616	0.07905
615	0.05539	615	0.13112	615	0.08088
614	0.05671	614	0.13398	614	0.08276
613	0.058	613	0.13693	613	0.08466
612	0.05935	612	0.1399	612	0.08655
611	0.06069	611	0.14287	611	0.08855
610	0.06204	610	0.14593	610	0.09054
609	0.06343	609	0.14899	609	0.09263
608	0.06483	608	0.15215	608	0.09468
607	0.06624	607	0.15533	607	0.0968
606	0.06771	606	0.15855	606	0.09896
605	0.06919	605	0.16186	605	0.10108
604	0.07074	604	0.16511	604	0.10336
603	0.07229	603	0.16851	603	0.10561
602	0.07391	602	0.17186	602	0.10787
601	0.07556	601	0.17536	601	0.11023
600	0.07726	600	0.17887	600	0.11256
599	0.07896	599	0.18248	599	0.11503
598	0.08072	598	0.18613	598	0.11747
597	0.08252	597	0.18979	597	0.12004
596	0.08438	596	0.19344	596	0.12262
595	0.08629	595	0.19728	595	0.12528
594	0.08825	594	0.2012	594	0.12797
593	0.09029	593	0.20523	593	0.13069
592	0.09243	592	0.20935	592	0.13349
591	0.09464	591	0.21348	591	0.13644
590	0.09696	590	0.21777	590	0.13938
589	0.09938	589	0.22221	589	0.1424
588	0.10192	588	0.22671	588	0.14551
587	0.1046	587	0.2314	587	0.14874
586	0.10746	586	0.23605	586	0.15207
585	0.11048	585	0.24098	585	0.15549
584	0.11375	584	0.24594	584	0.15899
583	0.11729	583	0.25109	583	0.16271
582	0.12117	582	0.25644	582	0.1665
581	0.12544	581	0.26201	581	0.17048
580	0.1302	580	0.26773	580	0.17451
579	0.13555	579	0.27363	579	0.17877
578	0.1417	578	0.27986	578	0.18327
577	0.14873	577	0.28632	577	0.18793
576	0.15689	576	0.29318	576	0.19289
575	0.16639	575	0.30034	575	0.19808
574	0.17753	574	0.30789	574	0.20366
573	0.1906	573	0.31602	573	0.20964
572	0.20587	572	0.32467	572	0.21613
571	0.22373	571	0.33421	571	0.22322
570	0.24446	570	0.34444	570	0.23097
569	0.26824	569	0.35567	569	0.23964
568	0.29519	568	0.36806	568	0.24926
567	0.32517	567	0.38175	567	0.26008
566	0.35796	566	0.39713	566	0.27233
565	0.39312	565	0.41429	565	0.28639
564	0.4302	564	0.43371	564	0.3026
563	0.46862	563	0.45549	563	0.32141
562	0.50782	562	0.47998	562	0.34328
561	0.54741	561	0.50748	561	0.36864
560	0.587	560	0.53796	560	0.39804
559	0.62634	559	0.57147	559	0.43203
558	0.66513	558	0.60744	558	0.47078
557	0.70304	557	0.64563	557	0.51427
556	0.73989	556	0.68515	556	0.56211
555	0.77536	555	0.72526	555	0.61344
554	0.8092	554	0.76509	554	0.66693
553	0.84109	553	0.80372	553	0.72108
552	0.87073	552	0.84042	552	0.77403
551	0.89783	551	0.87441	551	0.82417
550	0.92198	550	0.90517	550	0.86995
549	0.9429	549	0.93214	549	0.91004
548	0.96039	548	0.955	548	0.94325
547	0.97436	547	0.97339	547	0.96888
546	0.98496	546	0.98702	546	0.98678
545	0.99235	545	0.99587	545	0.9969
544	0.99703	544	1	544	1
543	0.9994	543	0.99992	543	0.99695
542	1	542	0.99587	542	0.989
541	0.99938	541	0.98866	541	0.97774
540	0.99787	540	0.97906	540	0.96426
539	0.99579	539	0.96796	539	0.9498
538	0.99333	538	0.95603	538	0.93512
537	0.99068	537	0.94394	537	0.92094
536	0.988	536	0.93218	536	0.90769
535	0.98536	535	0.92112	535	0.89543
534	0.98286	534	0.91093	534	0.88456
533	0.9805	533	0.90173	533	0.87488
532	0.97832	532	0.8936	532	0.86653
531	0.97635	531	0.88655	531	0.8595
530	0.97455	530	0.88054	530	0.8535
529	0.97299	529	0.87548	529	0.8487
528	0.97165	528	0.87128	528	0.84476
527	0.97055	527	0.86792	527	0.84179
526	0.96964	526	0.86534	526	0.83952
525	0.96888	525	0.86345	525	0.83789
524	0.96831	524	0.86215	524	0.83698
523	0.96789	523	0.86137	523	0.83653
522	0.96762	522	0.86093	522	0.83665
521	0.96749	521	0.86102	521	0.83719
520	0.96748	520	0.86143	520	0.83808
519	0.96757	519	0.86218	519	0.83941
518	0.96777	518	0.86318	518	0.84093
517	0.96807	517	0.8645	517	0.84284
516	0.96846	516	0.86602	516	0.84487
515	0.96892	515	0.86779	515	0.84728
514	0.96944	514	0.86982	514	0.84988
513	0.97003	513	0.87196	513	0.85265
512	0.97069	512	0.87431	512	0.85565
511	0.97138	511	0.8768	511	0.85873
510	0.9721	510	0.87936	510	0.86207
509	0.97293	509	0.88213	509	0.86555
508	0.97377	508	0.88497	508	0.86913
507	0.97465	507	0.88805	507	0.87295
506	0.97553	506	0.89115	506	0.87679
505	0.97647	505	0.89432	505	0.88087
504	0.97741	504	0.89764	504	0.88498
503	0.97844	503	0.901	503	0.8892
502	0.97947	502	0.90458	502	0.8935
501	0.98053	501	0.90813	501	0.89785
500	0.98164	500	0.9118	500	0.90244

## Sheet: Fig. 3h
2theta	intensity	2theta	intensity
10	100.899	10	182.965
10.01	94.3447	10.01	182.942
10.02	89.0961	10.02	182.851
10.03	85.1528	10.03	182.693
10.04	82.5148	10.04	182.468
10.05	81.1823	10.05	182.174
10.06	88.1341	10.06	181.651
10.07	88.0929	10.07	181.121
10.08	88.6577	10.08	180.624
10.09	82.0664	10.09	180.317
10.1	92.2816	10.1	180.366
10.11	92.9397	10.11	180.617
10.12	86.5582	10.12	181.058
10.13	91.3189	10.13	181.678
10.14	84.0982	10.14	182.34
10.15	90.8402	10.15	182.784
10.16	88.8177	10.16	183.005
10.17	85.6296	10.17	183.032
10.18	81.2761	10.18	182.801
10.19	76.1999	10.19	182.54
10.2	85.8557	10.2	182.142
10.21	87.9124	10.21	181.44
10.22	87.405	10.22	181.159
10.23	88.5759	10.23	180.841
10.24	84.2923	10.24	180.581
10.25	88.0506	10.25	180.506
10.26	87.4267	10.26	181.301
10.27	81.5813	10.27	182.357
10.28	85.666	10.28	183.625
10.29	84.9022	10.29	184.993
10.3	88.8237	10.3	185.829
10.31	92.9251	10.31	186.358
10.32	99.0361	10.32	186.947
10.33	106.181	10.33	186.948
10.34	104.176	10.34	186.629
10.35	106.241	10.35	186.459
10.36	96.2947	10.36	186.735
10.37	93.1268	10.37	186.821
10.38	90.702	10.38	186.944
10.39	86.9941	10.39	187.007
10.4	77.2631	10.4	186.839
10.41	82.6476	10.41	186.971
10.42	84.0844	10.42	187.137
10.43	93.4232	10.43	187.129
10.44	92.5057	10.44	187.133
10.45	96.5066	10.45	187.218
10.46	89.645	10.46	187.251
10.47	98.0747	10.47	187.09
10.48	96.9474	10.48	187.009
10.49	95.1441	10.49	186.96
10.5	92.6648	10.5	186.914
10.51	97.1179	10.51	187.015
10.52	93.7761	10.52	187.028
10.53	95.2595	10.53	186.99
10.54	96.1135	10.54	186.894
10.55	98.4127	10.55	186.669
10.56	96.7026	10.56	186.249
10.57	101.146	10.57	185.877
10.58	98.0992	10.58	185.853
10.59	98.7067	10.59	186.065
10.6	104.147	10.6	186.478
10.61	113.899	10.61	187.114
10.62	108.239	10.62	187.798
10.63	111.455	10.63	188.356
10.64	112.661	10.64	188.672
10.65	115.243	10.65	188.521
10.66	106.549	10.66	188.009
10.67	104.641	10.67	187.471
10.68	97.4688	10.68	187.149
10.69	98.7333	10.69	187.018
10.7	103.902	10.7	187.166
10.71	111.501	10.71	187.407
10.72	104.835	10.72	187.621
10.73	115.096	10.73	187.75
10.74	118.333	10.74	187.695
10.75	125.423	10.75	187.399
10.76	125.199	10.76	187.157
10.77	134.716	10.77	187.113
10.78	136.841	10.78	187.357
10.79	137.954	10.79	187.581
10.8	138.046	10.8	187.298
10.81	136.925	10.81	186.066
10.82	127.916	10.82	183.874
10.83	117.267	10.83	180.928
10.84	109.317	10.84	177.506
10.85	96.5492	10.85	174.143
10.86	80.5065	10.86	171.598
10.87	67.951	10.87	170.573
10.88	61.154	10.88	171.444
10.89	52.5966	10.89	173.839
10.9	53.9376	10.9	177.045
10.91	60.2874	10.91	180.607
10.92	64.8955	10.92	184.09
10.93	69.0486	10.93	187.094
10.94	73.2092	10.94	189.12
10.95	70.2163	10.95	190.088
10.96	66.7722	10.96	190.201
10.97	71.6004	10.97	189.739
10.98	77.126	10.98	188.846
10.99	82.991	10.99	187.455
11	87.931	11	185.668
11.01	88.6305	11.01	183.913
11.02	89.6955	11.02	182.387
11.03	90.8985	11.03	181.081
11.04	93.9663	11.04	180.069
11.05	105.855	11.05	179.462
11.06	123.789	11.06	179.231
11.07	142.543	11.07	179.286
11.08	151.403	11.08	179.604
11.09	157.175	11.09	179.923
11.1	148.3	11.1	180.355
11.11	131.038	11.11	180.965
11.12	103.325	11.12	181.721
11.13	79.3237	11.13	182.511
11.14	55.1318	11.14	183.413
11.15	34.9119	11.15	184.195
11.16	24.9149	11.16	184.756
11.17	24.1524	11.17	185.183
11.18	30.3307	11.18	185.542
11.19	47.1048	11.19	185.601
11.2	68.2052	11.2	185.564
11.21	86.3816	11.21	185.433
11.22	102.749	11.22	185.23
11.23	114.432	11.23	184.89
11.24	112.092	11.24	184.282
11.25	105.575	11.25	183.243
11.26	102.552	11.26	181.899
11.27	98.6979	11.27	180.465
11.28	97.8272	11.28	178.955
11.29	105.497	11.29	177.463
11.3	117.348	11.3	176.395
11.31	126.223	11.31	175.929
11.32	134.069	11.32	175.939
11.33	131.18	11.33	176.278
11.34	122.779	11.34	176.785
11.35	112.465	11.35	177.342
11.36	105.131	11.36	177.72
11.37	100.949	11.37	177.723
11.38	102.454	11.38	177.242
11.39	105.447	11.39	176.604
11.4	107.579	11.4	176.247
11.41	99.797	11.41	176.239
11.42	83.9557	11.42	176.457
11.43	66.2906	11.43	177
11.44	52.068	11.44	177.839
11.45	39.188	11.45	178.701
11.46	36.1914	11.46	179.201
11.47	39.8224	11.47	179.188
11.48	45.057	11.48	178.733
11.49	47.3976	11.49	178.139
11.5	48.5744	11.5	177.791
11.51	45.9471	11.51	177.828
11.52	44.4312	11.52	178.414
11.53	44.5825	11.53	179.675
11.54	45.1775	11.54	181.287
11.55	42.457	11.55	182.869
11.56	44.4394	11.56	184.163
11.57	49.3608	11.57	184.822
11.58	58.4109	11.58	184.68
11.59	64.9845	11.59	183.788
11.6	75.2616	11.6	182.399
11.61	83.9387	11.61	180.737
11.62	85.8653	11.62	179.136
11.63	78.8407	11.63	177.742
11.64	68.0046	11.64	176.613
11.65	58.1903	11.65	175.883
11.66	54.4777	11.66	175.669
11.67	59.9212	11.67	175.7
11.68	70.6944	11.68	176.067
11.69	88.8708	11.69	176.703
11.7	107.144	11.7	177.686
11.71	118.089	11.71	178.94
11.72	123.23	11.72	180.451
11.73	124.053	11.73	182.037
11.74	123.029	11.74	183.743
11.75	128.749	11.75	185.284
11.76	133.439	11.76	186.443
11.77	137.7	11.77	186.819
11.78	138.127	11.78	186.487
11.79	137.742	11.79	185.416
11.8	122.34	11.8	183.859
11.81	109.774	11.81	182.026
11.82	96.4313	11.82	180.414
11.83	86.4641	11.83	179.491
11.84	76.9855	11.84	179.594
11.85	77.3978	11.85	180.545
11.86	70.6045	11.86	182.169
11.87	61.4616	11.87	184.101
11.88	53.6837	11.88	185.915
11.89	51.724	11.89	187.156
11.9	54.5903	11.9	187.551
11.91	72.8003	11.91	187.165
11.92	91.4392	11.92	186.339
11.93	114.699	11.93	185.347
11.94	128.792	11.94	184.235
11.95	136.473	11.95	183.165
11.96	128.165	11.96	182.28
11.97	117.818	11.97	181.622
11.98	107.254	11.98	180.888
11.99	101.482	11.99	180.042
12	96.4719	12	179.2
12.01	96.3584	12.01	178.521
12.02	99.9035	12.02	178.163
12.03	108.293	12.03	178.102
12.04	114.457	12.04	178.195
12.05	120.109	12.05	178.558
12.06	120.186	12.06	179.211
12.07	112.669	12.07	180.026
12.08	99.4683	12.08	180.953
12.09	83.2018	12.09	182.045
12.1	68.5987	12.1	183.412
12.11	62.6484	12.11	184.858
12.12	72.7091	12.12	186.288
12.13	83.2809	12.13	187.394
12.14	104.911	12.14	188.04
12.15	127.589	12.15	188.229
12.16	145.139	12.16	188.06
12.17	152.294	12.17	187.4
12.18	162.556	12.18	186.478
12.19	163.099	12.19	185.266
12.2	166.741	12.2	183.934
12.21	174.195	12.21	182.278
12.22	177.975	12.22	180.313
12.23	167.557	12.23	177.954
12.24	161.11	12.24	175.548
12.25	146.496	12.25	173.498
12.26	122.748	12.26	172.32
12.27	98.504	12.27	172.177
12.28	77.2175	12.28	173.271
12.29	56.5212	12.29	175.339
12.3	54.8771	12.3	178.094
12.31	72.3009	12.31	181.014
12.32	102.597	12.32	183.61
12.33	144.811	12.33	185.413
12.34	202.775	12.34	186.27
12.35	262.971	12.35	186.341
12.36	323.631	12.36	185.995
12.37	381.085	12.37	185.607
12.38	432.041	12.38	185.319
12.39	476.02	12.39	185.092
12.4	518.114	12.4	184.86
12.41	552.706	12.41	184.64
12.42	579.731	12.42	184.149
12.43	600.777	12.43	183.238
12.44	622.427	12.44	181.809
12.45	642.407	12.45	180.211
12.46	667.541	12.46	178.844
12.47	698.302	12.47	178.178
12.48	737.799	12.48	178.186
12.49	792.594	12.49	178.971
12.5	862.782	12.5	179.811
12.51	946.534	12.51	182.017
12.52	1036.69	12.52	184.953
12.53	1140.67	12.53	187.765
12.54	1252.63	12.54	189.401
12.55	1362.41	12.55	189.108
12.56	1473.49	12.56	186.353
12.57	1592.92	12.57	180.912
12.58	1720.99	12.58	172.954
12.59	1863.94	12.59	163.185
12.6	2013.03	12.6	152.387
12.61	2168.78	12.61	144.079
12.62	2318.85	12.62	138.535
12.63	2469.67	12.63	135.81
12.64	2614.13	12.64	135.244
12.65	2756.39	12.65	135.793
12.66	2901.32	12.66	136.273
12.67	3063.32	12.67	135.56
12.68	3249.45	12.68	133.145
12.69	3453.79	12.69	128.649
12.7	3684.35	12.7	122.427
12.71	3949.53	12.71	115.723
12.72	4237.26	12.72	109.887
12.73	4533.2	12.73	105.488
12.74	4834.29	12.74	102.799
12.75	5114.44	12.75	101.903
12.76	5358.27	12.76	102.653
12.77	5549.13	12.77	104.632
12.78	5673.01	12.78	107.374
12.79	5709.66	12.79	110.181
12.8	5665.63	12.8	112.566
12.81	5541.78	12.81	114.278
12.82	5343.12	12.82	116
12.83	5077.52	12.83	117.49
12.84	4760.5	12.84	119
12.85	4408.88	12.85	120.887
12.86	4038.59	12.86	123.298
12.87	3654.9	12.87	126.247
12.88	3274.93	12.88	129.766
12.89	2912.98	12.89	133.741
12.9	2574.64	12.9	137.962
12.91	2260.84	12.91	142.225
12.92	1984.94	12.92	146.365
12.93	1745.19	12.93	150.37
12.94	1538.61	12.94	154.43
12.95	1363.36	12.95	158.605
12.96	1206.23	12.96	163.121
12.97	1062.93	12.97	168.179
12.98	933.994	12.98	173.987
12.99	824.84	12.99	180.224
13	731.89	13	186.592
13.01	650.79	13.01	192.574
13.02	585.657	13.02	197.843
13.03	535.855	13.03	201.939
13.04	494.818	13.04	204.541
13.05	457.91	13.05	205.248
13.06	435.432	13.06	204.789
13.07	419.76	13.07	203.733
13.08	404.48	13.08	202.764
13.09	385.224	13.09	202.038
13.1	365.845	13.1	201.98
13.11	333.088	13.11	202.831
13.12	300.193	13.12	204.883
13.13	264.352	13.13	207.638
13.14	230.879	13.14	210.496
13.15	202.288	13.15	212.967
13.16	193.001	13.16	215.454
13.17	189.849	13.17	218.013
13.18	191.047	13.18	220.958
13.19	186.31	13.19	224.548
13.2	176.699	13.2	229.228
13.21	152.628	13.21	235.348
13.22	125.559	13.22	242.812
13.23	92.3169	13.23	250.762
13.24	62.0885	13.24	257.909
13.25	40.3226	13.25	262.871
13.26	37.753	13.26	264.582
13.27	46.9726	13.27	262.311
13.28	69.1526	13.28	256.004
13.29	91.866	13.29	246.213
13.3	108.433	13.3	234.774
13.31	109.63	13.31	220.565
13.32	94.9841	13.32	204.566
13.33	67.5343	13.33	188.786
13.34	36.2989	13.34	175.295
13.35	7.6556	13.35	166.111
13.36	-16.8963	13.36	162.815
13.37	-31.3298	13.37	166.531
13.38	-36.8384	13.38	177.612
13.39	-34.6565	13.39	195.167
13.4	-27.9059	13.4	217.107
13.41	-20.7711	13.41	235.391
13.42	-15.8405	13.42	248.434
13.43	-9.81341	13.43	255.764
13.44	1.99708	13.44	257.648
13.45	10.2586	13.45	255.17
13.46	18.6161	13.46	249.92
13.47	25.8936	13.47	243.957
13.48	25.799	13.48	239.128
13.49	15.5772	13.49	236.196
13.5	6.15675	13.5	234.743
13.51	-5.44831	13.51	232.37
13.52	-16.8561	13.52	230.388
13.53	-19.888	13.53	229.127
13.54	-12.1594	13.54	228.461
13.55	-8.26005	13.55	228.214
13.56	4.96769	13.56	228.211
13.57	20.6307	13.57	228.46
13.58	28.0504	13.58	228.99
13.59	20.0565	13.59	229.549
13.6	13.4282	13.6	230.002
13.61	-5.33722	13.61	230.303
13.62	-27.4412	13.62	230.679
13.63	-43.2852	13.63	231.384
13.64	-49.5217	13.64	232.15
13.65	-58.6396	13.65	232.829
13.66	-52.0036	13.66	233.334
13.67	-34.246	13.67	233.725
13.68	-21.273	13.68	234.233
13.69	-7.49633	13.69	234.871
13.7	1.85419	13.7	235.663
13.71	4.88112	13.71	236.674
13.72	8.77054	13.72	238.064
13.73	22.2955	13.73	239.88
13.74	43.0815	13.74	241.887
13.75	61.427	13.75	244.021
13.76	77.462	13.76	246.073
13.77	89.2549	13.77	247.791
13.78	87.0618	13.78	249.197
13.79	81.9557	13.79	250.296
13.8	69.1784	13.8	251.066
13.81	65.5338	13.81	251.5
13.82	58.9655	13.82	251.536
13.83	57.1508	13.83	251.251
13.84	57.4877	13.84	251.035
13.85	53.6916	13.85	251.328
13.86	46.6011	13.86	252.111
13.87	43.8711	13.87	253.347
13.88	42.4603	13.88	255.134
13.89	45.3942	13.89	257.626
13.9	54.8515	13.9	260.727
13.91	69.3538	13.91	264.144
13.92	79.2933	13.92	267.53
13.93	89.1768	13.93	270.929
13.94	96.3787	13.94	274.616
13.95	100	13.95	278.962
13.96	103.141	13.96	284.109
13.97	107.616	13.97	290.414
13.98	109.026	13.98	297.971
13.99	110.372	13.99	307.07
14	114.833	14	317.62
14.01	120.972	14.01	329.382
14.02	125.638	14.02	341.789
14.03	125.877	14.03	354.167
14.04	116.329	14.04	365.845
14.05	105.804	14.05	376.95
14.06	87.7063	14.06	387.796
14.07	70.436	14.07	399.064
14.08	56.4489	14.08	411.485
14.09	53.4163	14.09	426.596
14.1	60.9673	14.1	445.757
14.11	72.4452	14.11	470.165
14.12	80.5672	14.12	500.054
14.13	84.3258	14.13	534.716
14.14	80.6667	14.14	572.985
14.15	74.4501	14.15	613.984
14.16	64.9322	14.16	656.304
14.17	61.5177	14.17	698.391
14.18	64.7886	14.18	739.096
14.19	75.4889	14.19	777.79
14.2	91.5915	14.2	814.286
14.21	107.923	14.21	849.098
14.22	118.357	14.22	882.489
14.23	123.493	14.23	914.58
14.24	121.216	14.24	946.168
14.25	113.335	14.25	978.726
14.26	106.353	14.26	1013.75
14.27	102.254	14.27	1052.97
14.28	97.5059	14.28	1098.49
14.29	101.786	14.29	1152.6
14.3	117.609	14.3	1217.68
14.31	124.45	14.31	1296.52
14.32	120.492	14.32	1391.53
14.33	107.88	14.33	1504.95
14.34	96.1374	14.34	1639.86
14.35	84.9945	14.35	1800.04
14.36	77.8303	14.36	1989.26
14.37	77.1452	14.37	2211.68
14.38	74.904	14.38	2470.58
14.39	88.3001	14.39	2768.34
14.4	112.371	14.4	3104.88
14.41	119.228	14.41	3479.57
14.42	121.651	14.42	3888.96
14.43	121.517	14.43	4328.36
14.44	121.523	14.44	4793.69
14.45	125.374	14.45	5282.14
14.46	143.615	14.46	5793.14
14.47	171.957	14.47	6330.92
14.48	195.139	14.48	6902.11
14.49	227.084	14.49	7519.82
14.5	266.727	14.5	8204.3
14.51	292.765	14.51	8987.85
14.52	310.276	14.52	9918.6
14.53	325.013	14.53	11071.8
14.54	334.418	14.54	12561.7
14.55	352.45	14.55	14554.9
14.56	395.237	14.56	17263.6
14.57	449.845	14.57	20909.6
14.58	513.918	14.58	25665.4
14.59	599.654	14.59	31590.2
14.6	704.885	14.6	38562.2
14.61	806.565	14.61	46229.4
14.62	912.149	14.62	53996.9
14.63	1020.64	14.63	61078
14.64	1131.43	14.64	66620.8
14.65	1261.79	14.65	69874.2
14.66	1422.72	14.66	70333.5
14.67	1611.64	14.67	67837
14.68	1845.77	14.68	62610.4
14.69	2129.78	14.69	55235.3
14.7	2433.65	14.7	46542.7
14.71	2786.41	14.71	37449.9
14.72	3214.52	14.72	28786.1
14.73	3744.88	14.73	21169.9
14.74	4395.81	14.74	14961.1
14.75	5316.15	14.75	10263
14.76	6552.85	14.76	6964.83
14.77	8217.85	14.77	4814.33
14.78	10332.7	14.78	3506.84
14.79	12946.8	14.79	2755.81
14.8	15928.7	14.8	2335.87
14.81	19129.6	14.81	2090.66
14.82	22223.6	14.82	1923.37
14.83	24923.9	14.83	1783.87
14.84	26902.5	14.84	1654.4
14.85	27938	14.85	1533.07
14.86	27824.7	14.86	1422.84
14.87	26614.2	14.87	1326.31
14.88	24392.1	14.88	1243.96
14.89	21426.5	14.89	1173.86
14.9	17986.3	14.9	1113.7
14.91	14420.2	14.91	1061.38
14.92	10995.4	14.92	1015.43
14.93	8009.1	14.93	974.424
14.94	5588.46	14.94	936.96
14.95	3757.8	14.95	902.51
14.96	2493.43	14.96	871.19
14.97	1715.62	14.97	843.335
14.98	1262.09	14.98	818.551
14.99	993.294	14.99	796.103
15	822.168	15	775.439
15.01	703.556	15.01	756.218
15.02	594.147	15.02	738.217
15.03	500.75	15.03	721.145
15.04	422.932	15.04	704.728
15.05	374.475	15.05	688.835
15.06	335.706	15.06	673.559
15.07	317.436	15.07	658.974
15.08	311.004	15.08	644.805
15.09	317.723	15.09	630.699
15.1	317.4	15.1	616.443
15.11	316.276	15.11	602.15
15.12	298.359	15.12	588.553
15.13	274.136	15.13	576.241
15.14	236.772	15.14	565.987
15.15	194.921	15.15	557.911
15.16	145.445	15.16	552.05
15.17	116.344	15.17	548.201
15.18	96.5968	15.18	545.856
15.19	91.8929	15.19	544.079
15.2	99.1163	15.2	541.968
15.21	111.414	15.21	538.501
15.22	115.202	15.22	533.778
15.23	114.364	15.23	527.856
15.24	104.48	15.24	521.3
15.25	82.4444	15.25	514.233
15.26	67.8664	15.26	507.051
15.27	60.259	15.27	500.282
15.28	63.8292	15.28	494.604
15.29	72.2386	15.29	490.018
15.3	91.2724	15.3	486.422
15.31	108.344	15.31	483.246
15.32	116.49	15.32	480.265
15.33	117.936	15.33	476.915
15.34	115.809	15.34	472.928
15.35	97.5514	15.35	467.756
15.36	75.0197	15.36	461.451
15.37	53.3708	15.37	454.553
15.38	35.6189	15.38	447.941
15.39	15.4769	15.39	442.35
15.4	3.88794	15.4	438.47
15.41	1.24983	15.41	436.357
15.42	0.33321	15.42	435.598
15.43	2.20547	15.43	435.574
15.44	5.55694	15.44	435.459
15.45	4.74888	15.45	434.399
15.46	-2.45265	15.46	432.144
15.47	-7.47172	15.47	428.878
15.48	-12.7071	15.48	424.948
15.49	-12.0124	15.49	421.112
15.5	-4.4105	15.5	417.906
15.51	5.3807	15.51	415.577
15.52	16.5444	15.52	413.902
15.53	29.3379	15.53	412.65
15.54	37.6596	15.54	411.272
15.55	40.8494	15.55	409.657
15.56	42.8905	15.56	407.735
15.57	44.1372	15.57	405.724
15.58	40.4645	15.58	403.666
15.59	40.5289	15.59	401.764
15.6	40.6902	15.6	399.952
15.61	33.1835	15.61	398.143
15.62	28.4404	15.62	395.974
15.63	28.8815	15.63	393.325
15.64	22.2214	15.64	389.904
15.65	14.4723	15.65	385.934
15.66	17.6584	15.66	381.587
15.67	15.0822	15.67	377.255
15.68	5.42722	15.68	373.188
15.69	0.9303	15.69	369.725
15.7	-0.2137	15.7	367.114
15.71	-4.90456	15.71	365.538
15.72	0.70574	15.72	364.806
15.73	14.7002	15.73	364.813
15.74	30.4998	15.74	365.295
15.75	43.6103	15.75	366.107
15.76	54.5017	15.76	366.907
15.77	49.7437	15.77	367.303
15.78	32.9652	15.78	367.072
15.79	11.6888	15.79	366.274
15.8	-5.14934	15.8	365.109
15.81	-22.2449	15.81	363.704
15.82	-30.8481	15.82	361.962
15.83	-28.5646	15.83	359.98
15.84	-15.551	15.84	358.109
15.85	-0.39665	15.85	356.464
15.86	18.9871	15.86	355.073
15.87	39.21	15.87	353.713
15.88	52.0557	15.88	352.115
15.89	51.7509	15.89	350.327
15.9	42.8269	15.9	348.534
15.91	28.1631	15.91	346.566
15.92	4.62281	15.92	344.211
15.93	-13.5394	15.93	341.4
15.94	-27.2783	15.94	338.43
15.95	-33.5206	15.95	335.528
15.96	-37.2343	15.96	332.896
15.97	-32.4818	15.97	330.248
15.98	-34.7	15.98	327.289
15.99	-41.0692	15.99	324.229
16	-50.8882	16	321.26
16.01	-53.8858	16.01	318.257
16.02	-59.0093	16.02	315.159
16.03	-54.0965	16.03	312.033
16.04	-48.8442	16.04	309.287
16.05	-43.4278	16.05	307.385
16.06	-44.5569	16.06	306.351
16.07	-44.1494	16.07	305.848
16.08	-51.3093	16.08	305.675
16.09	-53.3074	16.09	305.841
16.1	-52.9372	16.1	306.16
16.11	-47.5208	16.11	306.366
16.12	-39.6317	16.12	306.232
16.13	-28.2778	16.13	305.853
16.14	-19.8293	16.14	305.485
16.15	-13.9728	16.15	305.351
16.16	-7.90748	16.16	305.315
16.17	-6.50417	16.17	305.273
16.18	-1.9941	16.18	305.055
16.19	5.45863	16.19	304.472
16.2	15.6713	16.2	303.212
16.21	21.6359	16.21	301.243
16.22	31.5539	16.22	298.589
16.23	32.4686	16.23	295.628
16.24	28.4342	16.24	292.597
16.25	19.6743	16.25	289.922
16.26	7.50933	16.26	287.815
16.27	-6.4123	16.27	286.441
16.28	-7.69803	16.28	285.531
16.29	-3.54973	16.29	284.8
16.3	0.93423	16.3	283.875
16.31	14.235	16.31	282.787
16.32	28.1213	16.32	281.391
16.33	30.263	16.33	279.901
16.34	29.2011	16.34	278.521
16.35	29.2431	16.35	277.662
16.36	28.9233	16.36	277.353
16.37	30.3267	16.37	277.52
16.38	37.7756	16.38	277.876
16.39	43.3599	16.39	278.232
16.4	40.3585	16.4	278.246
16.41	35.7422	16.41	277.733
16.42	22.4658	16.42	276.546
16.43	6.29524	16.43	274.944
16.44	-4.60914	16.44	273.435
16.45	-2.60163	16.45	272.306
16.46	1.9905	16.46	271.588
16.47	12.1845	16.47	271.447
16.48	24.7654	16.48	271.907
16.49	31.4461	16.49	272.895
16.5	29.228	16.5	274.073
16.51	25.7492	16.51	274.954
16.52	21.1031	16.52	275.323
16.53	18.6127	16.53	275.166
16.54	22.5559	16.54	274.67
16.55	35.9089	16.55	273.844
16.56	50.5411	16.56	272.798
16.57	73.7924	16.57	271.955
16.58	92.9114	16.58	271.355
16.59	107.421	16.59	270.936
16.6	113.314	16.6	270.402
16.61	113.655	16.61	269.392
16.62	99.5167	16.62	267.969
16.63	81.1307	16.63	266.195
16.64	57.7098	16.64	264.068
16.65	37.3583	16.65	261.867
16.66	14.5341	16.66	259.929
16.67	-0.55859	16.67	258.714
16.68	-13.4397	16.68	258.194
16.69	-22.3487	16.69	258.043
16.7	-30.8699	16.7	257.949
16.71	-33.1551	16.71	257.788
16.72	-36.9882	16.72	257.696
16.73	-27.3424	16.73	257.637
16.74	-8.64123	16.74	257.509
16.75	18.8245	16.75	257.466
16.76	38.3537	16.76	257.572
16.77	56.4657	16.77	257.866
16.78	58.4881	16.78	258.177
16.79	46.5059	16.79	258.059
16.8	28.2877	16.8	257.375
16.81	17.9316	16.81	256.246
16.82	11.2641	16.82	254.902
16.83	18.2319	16.83	253.584
16.84	39.3015	16.84	252.403
16.85	65.5775	16.85	251.558
16.86	84.3384	16.86	251.227
16.87	100.287	16.87	251.514
16.88	103.731	16.88	252.227
16.89	88.9772	16.89	252.95
16.9	64.8178	16.9	253.395
16.91	43.7988	16.91	253.389
16.92	21.3923	16.92	252.682
16.93	5.44548	16.93	251.269
16.94	5.07351	16.94	249.114
16.95	16.8824	16.95	246.648
16.96	30.3212	16.96	244.398
16.97	50.0778	16.97	242.819
16.98	70.9273	16.98	242.073
16.99	83.3143	16.99	242.232
17	87.9251	17	243.047
17.01	93.8002	17.01	244.188
17.02	91.0152	17.02	245.084
17.03	83.6352	17.03	245.359
17.04	76.2143	17.04	244.655
17.05	67.1822	17.05	243.024
17.06	55.2112	17.06	240.702
17.07	46.3531	17.07	238.164
17.08	41.7157	17.08	235.816
17.09	41.0755	17.09	234.026
17.1	40.5151	17.1	232.87
17.11	44.9711	17.11	232.539
17.12	50.6226	17.12	232.975
17.13	56.4965	17.13	233.987
17.14	67.1676	17.14	235.119
17.15	80.5323	17.15	236.009
17.16	98.7217	17.16	236.599
17.17	107.07	17.17	237.016
17.18	103.771	17.18	237.173
17.19	89.8588	17.19	237.154
17.2	68.7735	17.2	236.99
17.21	40.0598	17.21	236.967
17.22	27.3898	17.22	237.097
17.23	26.2517	17.23	237.262
17.24	37.0894	17.24	237.141
17.25	52.6561	17.25	236.524
17.26	69.6663	17.26	235.471
17.27	72.407	17.27	234.044
17.28	66.5919	17.28	232.144
17.29	56.9354	17.29	230.064
17.3	48.1628	17.3	227.921
17.31	41.2699	17.31	226.057
17.32	45.6703	17.32	224.708
17.33	48.5042	17.33	223.976
17.34	49.0817	17.34	223.764
17.35	44.5907	17.35	223.963
17.36	33.0396	17.36	224.528
17.37	19.3924	17.37	225.252
17.38	9.26219	17.38	225.834
17.39	3.55159	17.39	226.258
17.4	12.2149	17.4	226.432
17.41	30.7803	17.41	226.56
17.42	53.4669	17.42	226.876
17.43	83.2882	17.43	227.301
17.44	111.953	17.44	227.762
17.45	131.347	17.45	228.287
17.46	139.533	17.46	228.78
17.47	139.864	17.47	228.998
17.48	126.754	17.48	228.807
17.49	109.739	17.49	228.192
17.5	98.3294	17.5	227.382
17.51	91.4179	17.51	226.657
17.52	96.1091	17.52	226.152
17.53	109.039	17.53	225.774
17.54	118.739	17.54	225.473
17.55	117.541	17.55	225.213
17.56	107.232	17.56	224.889
17.57	76.0447	17.57	224.307
17.58	44.529	17.58	223.488
17.59	20.3084	17.59	222.454
17.6	5.19546	17.6	221.576
17.61	1.16319	17.61	221.062
17.62	20.1053	17.62	220.816
17.63	41.1881	17.63	220.565
17.64	62.3195	17.64	220.156
17.65	71.5982	17.65	219.475
17.66	78.6428	17.66	218.496
17.67	73.2642	17.67	217.11
17.68	71.4808	17.68	215.467
17.69	69.3656	17.69	213.831
17.7	68.8018	17.7	212.771
17.71	68.5029	17.71	212.381
17.72	69.0729	17.72	212.511
17.73	59.8043	17.73	213.007
17.74	45.6909	17.74	213.823
17.75	30.4997	17.75	214.764
17.76	26.0422	17.76	215.569
17.77	21.7936	17.77	215.877
17.78	24.2769	17.78	215.553
17.79	27.2004	17.79	214.69
17.8	32.921	17.8	213.466
17.81	36.5046	17.81	211.855
17.82	37.5147	17.82	210.084
17.83	37.9766	17.83	208.577
17.84	46.129	17.84	207.724
17.85	58.7494	17.85	207.854
17.86	62.4113	17.86	208.943
17.87	59.4233	17.87	210.726
17.88	53.8171	17.88	212.969
17.89	37.9545	17.89	215.362
17.9	20.3092	17.9	217.436
17.91	6.33381	17.91	218.835
17.92	3.91272	17.92	219.425
17.93	14.0604	17.93	219.346
17.94	40.5065	17.94	218.73
17.95	70.5329	17.95	217.805
17.96	98.7505	17.96	216.687
17.97	122.47	17.97	215.64
17.98	135.382	17.98	214.926
17.99	134.449	17.99	214.635
18	124.736	18	214.744
18.01	112.722	18.01	215.271
18.02	107.471	18.02	216.193
18.03	109.421	18.03	217.402
18.04	114.395	18.04	218.527
18.05	122.604	18.05	219.336
18.06	131.759	18.06	219.764
18.07	127.436	18.07	219.815
18.08	115.915	18.08	219.532
18.09	100.373	18.09	218.962
18.1	88.5606	18.1	218.289
18.11	78.5536	18.11	217.642
18.12	79.2653	18.12	217.115
18.13	81.3944	18.13	216.641
18.14	88.3942	18.14	216.132
18.15	92.5895	18.15	215.639
18.16	94.7222	18.16	215.204
18.17	91.6112	18.17	214.818
18.18	94.3146	18.18	214.622
18.19	95.8058	18.19	214.614
18.2	97.174	18.2	214.815
18.21	98.0686	18.21	215.109
18.22	102.622	18.22	215.394
18.23	95.6282	18.23	215.427
18.24	86.3521	18.24	215.091
18.25	79.0751	18.25	214.357
18.26	69.1239	18.26	213.391
18.27	58.7252	18.27	212.515
18.28	59.4109	18.28	212.011
18.29	59.8094	18.29	212.128
18.3	57.1757	18.3	213.082
18.31	66.4581	18.31	214.801
18.32	81.7974	18.32	217.098
18.33	93.3996	18.33	219.487
18.34	102.906	18.34	221.521
18.35	115.426	18.35	222.86
18.36	118.938	18.36	223.257
18.37	117.166	18.37	222.647
18.38	112.224	18.38	221.146
18.39	104.827	18.39	219.203
18.4	94.5742	18.4	217.154
18.41	90.1876	18.41	215.222
18.42	83.9921	18.42	213.79
18.43	79.6205	18.43	213.097
18.44	85.1807	18.44	213.247
18.45	93.7545	18.45	214.242
18.46	107.695	18.46	215.723
18.47	118.384	18.47	217.573
18.48	124.186	18.48	219.781
18.49	122.209	18.49	222.102
18.5	108.148	18.5	224.092
18.51	80.0075	18.51	225.434
18.52	55.2274	18.52	226.008
18.53	35.3443	18.53	225.76
18.54	32.0356	18.54	224.68
18.55	36.5292	18.55	222.873
18.56	52.096	18.56	220.518
18.57	65.5332	18.57	218.222
18.58	75.8541	18.58	216.633
18.59	68.9753	18.59	215.917
18.6	57.3144	18.6	216.179
18.61	44.2173	18.61	217.343
18.62	46.5231	18.62	219.033
18.63	51.8736	18.63	220.691
18.64	70.268	18.64	221.788
18.65	91.5234	18.65	221.985
18.66	111.911	18.66	221.233
18.67	122.208	18.67	219.748
18.68	131.375	18.68	217.917
18.69	129.255	18.69	216.018
18.7	130.313	18.7	214.558
18.71	127.317	18.71	213.804
18.72	123.85	18.72	213.59
18.73	115.731	18.73	213.664
18.74	106.289	18.74	213.92
18.75	94.0905	18.75	214.319
18.76	82.0187	18.76	214.841
18.77	67.9778	18.77	215.528
18.78	57.8045	18.78	216.331
18.79	51.6852	18.79	217.224
18.8	57.2508	18.8	218.274
18.81	64.9796	18.81	219.236
18.82	75.9419	18.82	219.643
18.83	89.8021	18.83	219.26
18.84	106.866	18.84	218.075
18.85	121.923	18.85	216.212
18.86	140.546	18.86	213.983
18.87	148.003	18.87	211.855
18.88	153.408	18.88	210.107
18.89	153.883	18.89	209.185
18.9	146.607	18.9	209.292
18.91	120.33	18.91	210.201
18.92	96.6402	18.92	211.608
18.93	71.2351	18.93	213.278
18.94	53.7107	18.94	215.021
18.95	41.6912	18.95	216.71
18.96	57.6997	18.96	218.199
18.97	75.353	18.97	219.476
18.98	101.812	18.98	220.557
18.99	125.697	18.99	221.631
19	141.001	19	222.483
19.01	135.922	19.01	222.772
19.02	130.653	19.02	222.433
19.03	115.747	19.03	221.619
19.04	99.3377	19.04	220.532
19.05	86.908	19.05	219.315
19.06	85.0666	19.06	218.148
19.07	84.7282	19.07	217.403
19.08	89.2532	19.08	217.298
19.09	101.215	19.09	217.874
19.1	115.997	19.1	218.707
19.11	126.299	19.11	219.416
19.12	136.079	19.12	220.023
19.13	143.401	19.13	220.516
19.14	136.886	19.14	220.72
19.15	123.207	19.15	220.656
19.16	109.942	19.16	220.759
19.17	99.7649	19.17	221.436
19.18	88.7151	19.18	222.798
19.19	84.1101	19.19	224.672
19.2	84.1745	19.2	226.663
19.21	82.1727	19.21	228.485
19.22	79.2796	19.22	230.041
19.23	78.6167	19.23	230.92
19.24	75.5147	19.24	230.836
19.25	73.0729	19.25	230.039
19.26	79.638	19.26	229.052
19.27	84.4577	19.27	228.32
19.28	87.4946	19.28	228.276
19.29	91.4452	19.29	229.057
19.3	93.0388	19.3	230.527
19.31	80.5606	19.31	232.384
19.32	62.1597	19.32	234.309
19.33	48.0069	19.33	235.843
19.34	37.9007	19.34	236.755
19.35	28.7716	19.35	237.046
19.36	35.292	19.36	236.865
19.37	55.1531	19.37	236.577
19.38	75.7602	19.38	236.622
19.39	96.013	19.39	236.98
19.4	117.135	19.4	237.414
19.41	121.041	19.41	237.629
19.42	108.853	19.42	237.565
19.43	88.9122	19.43	237.044
19.44	61.1053	19.44	236.035
19.45	26.5105	19.45	234.694
19.46	8.59821	19.46	233.495
19.47	1.09154	19.47	232.843
19.48	-5.62446	19.48	232.903
19.49	-5.83603	19.49	233.401
19.5	0.97898	19.5	234.153
19.51	-8.00089	19.51	234.792
19.52	-17.667	19.52	235.237
19.53	-21.9849	19.53	235.009
19.54	-25.6277	19.54	234.087
19.55	-25.097	19.55	232.657
19.56	-5.13519	19.56	231.059
19.57	14.1852	19.57	229.442
19.58	30.9135	19.58	228.07
19.59	47.9588	19.59	226.863
19.6	59.3164	19.6	226.147
19.61	49.93	19.61	225.941
19.62	48.0476	19.62	226.437
19.63	44.6062	19.63	227.542
19.64	32.7135	19.64	229.367
19.65	20.1346	19.65	231.721
19.66	23.0745	19.66	234.455
19.67	27.9464	19.67	237.273
19.68	40.0276	19.68	239.88
19.69	67.3629	19.69	241.693
19.7	100.408	19.7	242.57
19.71	114.227	19.71	242.364
19.72	116.489	19.72	241.318
19.73	101.422	19.73	239.713
19.74	59.327	19.74	237.765
19.75	8.26971	19.75	235.78
19.76	-21.7675	19.76	234.334
19.77	-34.3464	19.77	233.612
19.78	-26.2074	19.78	233.554
19.79	5.68544	19.79	234.016
19.8	49.4795	19.8	234.78
19.81	81.3798	19.81	235.73
19.82	98.8316	19.82	236.797
19.83	107.933	19.83	237.674
19.84	104.529	19.84	238.358
19.85	101.427	19.85	239.065
19.86	100.592	19.86	239.959
19.87	103.342	19.87	241.113
19.88	102.392	19.88	242.502
19.89	106.537	19.89	244.35
19.9	108.843	19.9	246.577
19.91	110.127	19.91	248.857
19.92	106.689	19.92	250.737
19.93	107.19	19.93	251.722
19.94	105.979	19.94	251.731
19.95	103.38	19.95	250.829
19.96	87.7802	19.96	248.891
19.97	69.6963	19.97	246.36
19.98	42.46	19.98	243.742
19.99	23.1753	19.99	241.859
20	-1.71881	20	241.116
20.01	-5.52571	20.01	241.479
20.02	1.14384	20.02	242.68
20.03	19.901	20.03	244.272
20.04	42.7645	20.04	245.863
20.05	76.6341	20.05	247.286
20.06	103.373	20.06	248.031
20.07	118.404	20.07	248.199
20.08	124.717	20.08	247.86
20.09	127.887	20.09	247.414
20.1	116.385	20.1	247.325
20.11	108.07	20.11	247.78
20.12	103.016	20.12	248.561
20.13	94.6492	20.13	249.511
20.14	77.1614	20.14	250.5
20.15	68.9763	20.15	251.517
20.16	55.7741	20.16	252.215
20.17	40.5351	20.17	252.451
20.18	37.6066	20.18	252.037
20.19	49.7439	20.19	251.31
20.2	60.9878	20.2	250.734
20.21	71.1869	20.21	250.433
20.22	89.3171	20.22	250.493
20.23	97.3751	20.23	251.228
20.24	84.8271	20.24	252.735
20.25	65.7112	20.25	255.09
20.26	37.3086	20.26	257.985
20.27	0.85383	20.27	261.183
20.28	-35.8509	20.28	264.538
20.29	-57.018	20.29	268.12
20.3	-72.4192	20.3	271.695
20.31	-68.9411	20.31	274.957
20.32	-42.3619	20.32	277.8
20.33	0.53813	20.33	280.297
20.34	45.1239	20.34	282.526
20.35	95.043	20.35	287.341
20.36	137.839	20.36	289.907
20.37	156.418	20.37	289.506
20.38	157.766	20.38	288.467
20.39	151.794	20.39	286.284
20.4	132.29	20.4	285.838
20.41	107.255	20.41	285.131
20.42	82.8245	20.42	285.135
20.43	63.3021	20.43	283.74
20.44	42.0454	20.44	283.138
20.45	24.8391	20.45	288.23
20.46	14.8048	20.46	287.324
20.47	13.1435	20.47	286.153
20.48	20.5974	20.48	294.153
20.49	34.0596	20.49	298.253
20.5	51.781	20.5	304.172
20.51	69.1444	20.51	306.318
20.52	85.9558	20.52	306.253
20.53	98.1873	20.53	302.466
20.54	101.953	20.54	296.367
20.55	103.592	20.55	294.142
20.56	101.304	20.56	289.282
20.57	94.977	20.57	287.94
20.58	82.552	20.58	290.946
20.59	66.5615	20.59	281.949
20.6	54.4014	20.6	270.323
20.61	52.5312	20.61	266.61
20.62	50.7692	20.62	259.939
20.63	58.2342	20.63	257.436
20.64	80.3417	20.64	258.146
20.65	112.788	20.65	265.137
20.66	141.907	20.66	273.761
20.67	178.265	20.67	281.311
20.68	205.131	20.68	285.095
20.69	229.794	20.69	281.931
20.7	248.272	20.7	277.648
20.71	254.462	20.71	279.672
20.72	248.545	20.72	274.123
20.73	249.375	20.73	271.968
20.74	246.252	20.74	270.193
20.75	236.448	20.75	268.803
20.76	226.235	20.76	268.033
20.77	210.472	20.77	267.812
20.78	174.461	20.78	268.124
20.79	125.199	20.79	268.587
20.8	68.6827	20.8	269.021
20.81	11.6666	20.81	269.082
20.82	-16.3518	20.82	268.801
20.83	-11.1992	20.83	268.231
20.84	9.36794	20.84	267.378
20.85	33.6423	20.85	266.335
20.86	70.4257	20.86	265.475
20.87	83.3845	20.87	265.087
20.88	68.7478	20.88	265.455
20.89	41.949	20.89	266.414
20.9	19.249	20.9	267.969
20.91	-12.2156	20.91	270.066
20.92	-27.311	20.92	272.581
20.93	-29.1438	20.93	275.064
20.94	-30.4769	20.94	277.015
20.95	-34.4805	20.95	278.129
20.96	-24.9418	20.96	278.348
20.97	-26.756	20.97	277.736
20.98	-23.8075	20.98	276.299
20.99	-10.1104	20.99	273.958
21	6.51457	21	271.206
21.01	9.78379	21.01	268.552
21.02	17.0922	21.02	266.324
21.03	18.1385	21.03	264.741
21.04	16.604	21.04	263.847
21.05	15.2411	21.05	263.762
21.06	14.2697	21.06	264.523
21.07	7.30491	21.07	265.905
21.08	0.6422	21.08	267.567
21.09	-14.8485	21.09	269.26
21.1	-24.7411	21.1	270.982
21.11	-23.1241	21.11	272.574
21.12	-11.646	21.12	273.992
21.13	7.61578	21.13	275.329
21.14	39.6328	21.14	276.636
21.15	69.1621	21.15	277.91
21.16	87.7265	21.16	279.034
21.17	101.025	21.17	279.944
21.18	109.254	21.18	280.852
21.19	112.02	21.19	281.707
21.2	111.246	21.2	282.355
21.21	108.473	21.21	282.725
21.22	96.6863	21.22	282.868
21.23	75.4893	21.23	282.748
21.24	52.9235	21.24	282.157
21.25	35.1578	21.25	280.861
21.26	14.2256	21.26	279.019
21.27	2.06174	21.27	277.091
21.28	3.9249	21.28	275.457
21.29	7.0039	21.29	274.273
21.3	0.05401	21.3	273.816
21.31	4.80761	21.31	274.424
21.32	14.7528	21.32	276.124
21.33	22.6579	21.33	278.724
21.34	43.322	21.34	281.653
21.35	78.3563	21.35	284.525
21.36	98.804	21.36	287.217
21.37	113.971	21.37	289.593
21.38	116.498	21.38	291.358
21.39	98.9557	21.39	292.349
21.4	71.825	21.4	292.513
21.41	62.3277	21.41	292.016
21.42	53.2482	21.42	290.977
21.43	53.1534	21.43	289.533
21.44	63.4119	21.44	287.597
21.45	79.5184	21.45	285.541
21.46	85.2193	21.46	283.847
21.47	86.4708	21.47	282.856
21.48	74.9745	21.48	282.789
21.49	58.9579	21.49	283.706
21.5	38.9731	21.5	285.467
21.51	23.3482	21.51	287.975
21.52	11.1734	21.52	290.704
21.53	9.88531	21.53	293.105
21.54	15.0305	21.54	294.568
21.55	21.2716	21.55	294.965
21.56	27.959	21.56	294.271
21.57	30.7399	21.57	292.775
21.58	34.1639	21.58	290.918
21.59	29.5562	21.59	289.221
21.6	25.0363	21.6	288.128
21.61	19.262	21.61	288.115
21.62	14.7925	21.62	289.141
21.63	3.88537	21.63	291.037
21.64	-5.60819	21.64	293.282
21.65	-23.7282	21.65	295.402
21.66	-30.8345	21.66	296.99
21.67	-31.7498	21.67	297.766
21.68	-21.1293	21.68	297.322
21.69	-2.07253	21.69	295.601
21.7	31.1754	21.7	292.907
21.71	54.7301	21.71	289.735
21.72	72.5524	21.72	286.644
21.73	78.1789	21.73	283.917
21.74	71.1397	21.74	281.778
21.75	57.6482	21.75	280.646
21.76	53.7978	21.76	280.833
21.77	52.3642	21.77	282.081
21.78	60.676	21.78	284.041
21.79	76.1934	21.79	286.271
21.8	89.9952	21.8	288.631
21.81	87.9089	21.81	290.953
21.82	89.9587	21.82	293.193
21.83	87.0593	21.83	294.803
21.84	81.4485	21.84	295.808
21.85	76.5053	21.85	296.435
21.86	68.2987	21.86	296.916
21.87	54.6842	21.87	297.122
21.88	42.1811	21.88	297.18
21.89	30.6178	21.89	296.919
21.9	20.7889	21.9	296.734
21.91	20.7538	21.91	296.802
21.92	26.4176	21.92	297.151
21.93	33.0959	21.93	297.536
21.94	43.2911	21.94	298.202
21.95	47.0827	21.95	299.104
21.96	42.0649	21.96	300.193
21.97	33.6382	21.97	301.07
21.98	22.1011	21.98	301.548
21.99	16.0987	21.99	301.389
22	12.0543	22	300.747
22.01	14.2906	22.01	299.724
22.02	11.5442	22.02	298.453
22.03	12.4192	22.03	297.293
22.04	-5.88349	22.04	296.696
22.05	-23.9549	22.05	296.801
22.06	-39.4864	22.06	297.668
22.07	-47.2865	22.07	299.046
22.08	-50.5141	22.08	300.699
22.09	-31.0806	22.09	302.353
22.1	-7.78697	22.1	303.7
22.11	18.9528	22.11	304.614
22.12	46.5802	22.12	304.956
22.13	63.4925	22.13	304.711
22.14	55.726	22.14	303.92
22.15	52.0546	22.15	302.59
22.16	46.5781	22.16	300.808
22.17	33.3552	22.17	298.634
22.18	21.3071	22.18	296.168
22.19	17.4417	22.19	293.672
22.2	4.86032	22.2	291.502
22.21	-5.79663	22.21	290.028
22.22	-10.7585	22.22	289.415
22.23	-10.6742	22.23	289.58
22.24	7.70385	22.24	290.583
22.25	40.1835	22.25	292.242
22.26	77.0156	22.26	294.411
22.27	103.931	22.27	296.787
22.28	127.862	22.28	299.124
22.29	123.213	22.29	301.33
22.3	99.6111	22.3	303.416
22.31	72.9877	22.31	305.1
22.32	55.528	22.32	306.201
22.33	39.7391	22.33	306.41
22.34	44.6719	22.34	305.777
22.35	54.6359	22.35	304.266
22.36	60.434	22.36	302.068
22.37	51.1346	22.37	299.395
22.38	32.3807	22.38	296.668
22.39	0.74469	22.39	294.266
22.4	-23.9617	22.4	292.6
22.41	-48.8321	22.41	291.652
22.42	-57.7959	22.42	291.438
22.43	-62.2878	22.43	291.817
22.44	-62.3004	22.44	292.909
22.45	-69.1942	22.45	294.547
22.46	-76.8302	22.46	296.6
22.47	-84.5743	22.47	298.709
22.48	-81.3198	22.48	300.743
22.49	-56.7395	22.49	302.679
22.5	-18.0612	22.5	304.441
22.51	19.3489	22.51	305.542
22.52	46.596	22.52	305.788
22.53	54.9009	22.53	305.37
22.54	36.3036	22.54	304.855
22.55	-5.47338	22.55	304.329
22.56	-44.1985	22.56	303.946
22.57	-72.9981	22.57	303.637
22.58	-87.6159	22.58	303.724
22.59	-86.1287	22.59	304.438
22.6	-64.2296	22.6	305.508
22.61	-45.606	22.61	306.416
22.62	-45.4344	22.62	307.069
22.63	-45.3913	22.63	307.527
22.64	-49.3887	22.64	307.992
22.65	-65.195	22.65	308.184
22.66	-68.8144	22.66	308.162
22.67	-55.3568	22.67	307.856
22.68	-36.5941	22.68	307.47
22.69	-24.8468	22.69	307.137
22.7	-1.94794	22.7	306.766
22.71	4.7383	22.71	306.289
22.72	4.90519	22.72	305.826
22.73	3.74808	22.73	305.428
22.74	3.21754	22.74	305.329
22.75	-12.7013	22.75	305.419
22.76	-26.6062	22.76	305.853
22.77	-35.5545	22.77	306.489
22.78	-43.4361	22.78	307.301
22.79	-49.7326	22.79	308.52
22.8	-40.0851	22.8	310.096
22.81	-18.0589	22.81	312.124
22.82	7.20818	22.82	314.571
22.83	29.5252	22.83	317.265
22.84	45.9159	22.84	320.019
22.85	51.4385	22.85	322.394
22.86	38.7047	22.86	324.126
22.87	17.445	22.87	324.875
22.88	-3.52006	22.88	324.262
22.89	-20.5951	22.89	322.526
22.9	-33.728	22.9	319.808
22.91	-33.6431	22.91	316.784
22.92	-27.8446	22.92	313.953
22.93	-24.9476	22.93	311.457
22.94	-28.4469	22.94	309.246
22.95	-30.928	22.95	307.276
22.96	-45.4819	22.96	305.595
22.97	-64.7574	22.97	304.169
22.98	-74.3621	22.98	302.593
22.99	-74.5644	22.99	301.047
23	-63.8576	23	299.703
23.01	-37.729	23.01	299.162
23.02	3.12043	23.02	299.907
23.03	37.8048	23.03	301.721
23.04	60.1964	23.04	304.277
23.05	71.3547	23.05	307.654
23.06	61.3021	23.06	311.782
23.07	41.1574	23.07	316.444
23.08	20.9568	23.08	321.178
23.09	8.63064	23.09	325.64
23.1	-3.82408	23.1	329.547
23.11	-5.84602	23.11	333.003
23.12	-9.28669	23.12	335.79
23.13	-12.4384	23.13	337.306
23.14	-12.0625	23.14	337.435
23.15	-7.65171	23.15	336.5
23.16	0.42454	23.16	334.631
23.17	16.4872	23.17	332.162
23.18	35.3339	23.18	329.455
23.19	55.0561	23.19	326.825
23.2	70.5847	23.2	324.743
23.21	88.3025	23.21	323.509
23.22	97.1812	23.22	322.945
23.23	112.661	23.23	322.956
23.24	134.896	23.24	323.692
23.25	159.86	23.25	324.893
23.26	187.174	23.26	326.28
23.27	215.238	23.27	327.654
23.28	234.78	23.28	328.98
23.29	241.708	23.29	330.29
23.3	245.234	23.3	331.724
23.31	242.19	23.31	333.174
23.32	240.566	23.32	334.743
23.33	249.601	23.33	336.56
23.34	259.871	23.34	338.791
23.35	265.326	23.35	341.217
23.36	267.126	23.36	343.595
23.37	263.954	23.37	345.515
23.38	238.457	23.38	346.912
23.39	203.722	23.39	347.805
23.4	169.225	23.4	348.376
23.41	146.805	23.41	348.712
23.42	138.785	23.42	348.935
23.43	153.955	23.43	349.319
23.44	180.121	23.44	350.158
23.45	210.441	23.45	351.374
23.46	230.505	23.46	352.41
23.47	242.553	23.47	352.75
23.48	244.734	23.48	352.141
23.49	257.342	23.49	350.57
23.5	275.955	23.5	348.119
23.51	306.6	23.51	344.824
23.52	337.807	23.52	340.891
23.53	362.969	23.53	337.31
23.54	370.382	23.54	334.661
23.55	359.132	23.55	333.17
23.56	335.526	23.56	332.721
23.57	315.78	23.57	333.139
23.58	303.158	23.58	334.21
23.59	307.93	23.59	335.689
23.6	321.325	23.6	336.753
23.61	343.317	23.61	336.81
23.62	366.734	23.62	335.824
23.63	385.246	23.63	334.264
23.64	389.735	23.64	332.109
23.65	386.332	23.65	329.485
23.66	384.369	23.66	326.621
23.67	377.348	23.67	324.086
23.68	360.504	23.68	322.317
23.69	334.272	23.69	321.423
23.7	306.646	23.7	320.81
23.71	277.217	23.71	320.724
23.72	257.706	23.72	321.497
23.73	254.497	23.73	323.27
23.74	267.479	23.74	325.537
23.75	292.824	23.75	327.856
23.76	324.628	23.76	330.007
23.77	349.861	23.77	332.282
23.78	356.151	23.78	334.286
23.79	342.902	23.79	335.78
23.8	319.479	23.8	336.419
23.81	281.823	23.81	336.763
23.82	242.411	23.82	337.295
23.83	207.743	23.83	338.202
23.84	182.693	23.84	339.223
23.85	167.688	23.85	340.287
23.86	162.45	23.86	341.564
23.87	153.874	23.87	343.145
23.88	150.053	23.88	344.624
23.89	150.839	23.89	346.027
23.9	157.372	23.9	347.258
23.91	163.461	23.91	348.642
23.92	170.624	23.92	350.525
23.93	175.832	23.93	352.805
23.94	183.883	23.94	355.53
23.95	195.137	23.95	358.995
23.96	208.063	23.96	363.353
23.97	216.923	23.97	368.405
23.98	228.464	23.98	373.772
23.99	235.669	23.99	379.086
24	237.89	24	383.8
24.01	228.329	24.01	387.505
24.02	213.156	24.02	389.633
24.03	200.198	24.03	389.725
24.04	188.146	24.04	387.989
24.05	172.928	24.05	385.054
24.06	166.798	24.06	381.28
24.07	159.964	24.07	377.021
24.08	151.347	24.08	372.62
24.09	152.416	24.09	368.567
24.1	162.492	24.1	364.982
24.11	177.107	24.11	361.761
24.12	213.234	24.12	358.516
24.13	259.043	24.13	355.417
24.14	307.463	24.14	352.688
24.15	353.228	24.15	350.561
24.16	391.951	24.16	348.667
24.17	406.476	24.17	346.911
24.18	402.625	24.18	345.404
24.19	389.086	24.19	344.247
24.2	357.028	24.2	342.958
24.21	322.434	24.21	341.183
24.22	294.711	24.22	338.704
24.23	271.149	24.23	336.064
24.24	251.429	24.24	333.454
24.25	239.583	24.25	330.988
24.26	226.628	24.26	328.558
24.27	209.321	24.27	326.564
24.28	180.815	24.28	325.573
24.29	146.046	24.29	325.788
24.3	112.355	24.3	326.733
24.31	92.6423	24.31	328.038
24.32	83.6039	24.32	329.438
24.33	89.5661	24.33	331.028
24.34	105.632	24.34	332.661
24.35	127.445	24.35	334.041
24.36	143.521	24.36	334.895
24.37	155.287	24.37	335.547
24.38	160.141	24.38	336.463
24.39	163.135	24.39	337.775
24.4	168.829	24.4	339.147
24.41	162.905	24.41	340.139
24.42	157.978	24.42	340.491
24.43	159.871	24.43	340.178
24.44	165.667	24.44	339.228
24.45	167.321	24.45	337.659
24.46	168.28	24.46	335.657
24.47	171.432	24.47	333.926
24.48	177.341	24.48	332.95
24.49	174.063	24.49	333.065
24.5	162.763	24.5	334.275
24.51	145.586	24.51	336.176
24.52	133.382	24.52	338.389
24.53	120.887	24.53	340.559
24.54	110.434	24.54	342.223
24.55	106.698	24.55	343.268
24.56	109.828	24.56	343.476
24.57	112.03	24.57	342.894
24.58	118.468	24.58	341.473
24.59	121.479	24.59	339.348
24.6	122.823	24.6	336.734
24.61	114.186	24.61	333.746
24.62	94.3533	24.62	330.6
24.63	71.8574	24.63	327.657
24.64	56.2837	24.64	325.156
24.65	51.772	24.65	323.571
24.66	67.6613	24.66	323.065
24.67	98.9911	24.67	323.617
24.68	136.788	24.68	325.124
24.69	168.744	24.69	327.339
24.7	191.101	24.7	330.019
24.71	185.959	24.71	332.827
24.72	160.994	24.72	335.505
24.73	123.251	24.73	338.01
24.74	94.7919	24.74	340.366
24.75	72.4005	24.75	342.898
24.76	78.6449	24.76	345.852
24.77	103.273	24.77	349.222
24.78	134.487	24.78	353.061
24.79	156.81	24.79	357.343
24.8	173.549	24.8	361.919
24.81	170.839	24.81	366.537
24.82	152.927	24.82	370.857
24.83	118.519	24.83	374.917
24.84	92.5541	24.84	387.17
24.85	63.4457	24.85	380.649
24.86	53.8282	24.86	385.051
24.87	54.0158	24.87	373.231
24.88	77.7558	24.88	374.976
24.89	97.7625	24.89	371.593
24.9	121.95	24.9	365.697
24.91	139.327	24.91	364.329
24.92	150.674	24.92	365.124
24.93	140.158	24.93	362.835
24.94	118.191	24.94	365.902
24.95	85.7077	24.95	352.469
24.96	52.8883	24.96	355.074
24.97	26.3421	24.97	343.858
24.98	27.4434	24.98	350.764
24.99	35.4744	24.99	346.19
25	50.9646	25	338.797
25.01	68.3717	25.01	345.736
25.02	90.0307	25.02	348.252
25.03	95.4024	25.03	350.099
25.04	96.8805	25.04	356.468
25.05	97.4559	25.05	352.222
25.06	101.202	25.06	356.653
25.07	104.433	25.07	344.912
25.08	108.812	25.08	360.56
25.09	113.434	25.09	373.608
25.1	119.858	25.1	383.009
25.11	119.053	25.11	390.674
25.12	117.887	25.12	389.1
25.13	107.587	25.13	392.72
25.14	108.573	25.14	392.522
25.15	119.632	25.15	382.397
25.16	138.844	25.16	377.089
25.17	155.815	25.17	363.136
25.18	171.264	25.18	377.303
25.19	181.738	25.19	380.653
25.2	192.455	25.2	378.52
25.21	204.461	25.21	368.05
25.22	209.702	25.22	359.41
25.23	218.837	25.23	355.285
25.24	232.108	25.24	352.165
25.25	244.089	25.25	350.245
25.26	244.258	25.26	349.741
25.27	241.104	25.27	350.175
25.28	235.455	25.28	350.944
25.29	232.554	25.29	351.67
25.3	230.355	25.3	351.922
25.31	235.577	25.31	351.614
25.32	242.277	25.32	350.915
25.33	252.378	25.33	349.998
25.34	247.262	25.34	349.252
25.35	225.803	25.35	349.022
25.36	194.233	25.36	349.503
25.37	168.291	25.37	350.361
25.38	149.025	25.38	351.331
25.39	136.565	25.39	352.014
25.4	130.073	25.4	352.006
25.41	137.787	25.41	351.162
25.42	151.726	25.42	349.646
25.43	158.865	25.43	347.559
25.44	155.062	25.44	345.448
25.45	140.589	25.45	343.51
25.46	123.93	25.46	342.172
25.47	107.543	25.47	341.55
25.48	85.312	25.48	341.736
25.49	66.0646	25.49	342.639
25.5	52.5906	25.5	343.929
25.51	38.6244	25.51	345.465
25.52	17.874	25.52	347.444
25.53	-1.68665	25.53	349.58
25.54	-22.8175	25.54	351.626
25.55	-42.0872	25.55	353.026
25.56	-53.0921	25.56	353.64
25.57	-49.7008	25.57	353.564
25.58	-33.3827	25.58	352.789
25.59	9.05759	25.59	351.308
25.6	65.4988	25.6	349.066
25.61	117.845	25.61	346.595
25.62	150.543	25.62	344.652
25.63	168.566	25.63	343.342
25.64	162.41	25.64	342.599
25.65	138.244	25.65	342.455
25.66	108.419	25.66	342.87
25.67	81.1078	25.67	344.088
25.68	60.6032	25.68	345.829
25.69	58.7878	25.69	347.843
25.7	77.1806	25.7	349.764
25.71	91.7492	25.71	351.51
25.72	105.49	25.72	352.893
25.73	120.684	25.73	353.939
25.74	121.804	25.74	354.644
25.75	103.31	25.75	355.393
25.76	82.2777	25.76	356.207
25.77	60.7179	25.77	357.474
25.78	40.4527	25.78	359.255
25.79	33.1083	25.79	361.667
25.8	41.2306	25.8	364.103
25.81	56.1594	25.81	366.263
25.82	74.65	25.82	367.818
25.83	101.808	25.83	369.04
25.84	124.01	25.84	369.899
25.85	129.626	25.85	370.676
25.86	126.201	25.86	371.417
25.87	126.495	25.87	372.625
25.88	120.24	25.88	374.351
25.89	110.262	25.89	376.721
25.9	101.735	25.9	379.205
25.91	96.558	25.91	382.019
25.92	78.5805	25.92	385.287
25.93	67.8049	25.93	389.212
25.94	53.7882	25.94	393.78
25.95	44.2135	25.95	399.146
25.96	36.5558	25.96	405.117
25.97	43.425	25.97	411.619
25.98	43.316	25.98	417.89
25.99	44.1059	25.99	423.34
26	54.7718	26	427.432
26.01	68.9621	26.01	431.777
26.02	80.8289	26.02	430.936
26.03	97.2906	26.03	430.975
26.04	108.177	26.04	430.694
26.05	120.42	26.05	429.58
26.06	130.97	26.06	429.096
26.07	136.851	26.07	424.128
26.08	137.033	26.08	426.268
26.09	147.934	26.09	428.533
26.1	163.28	26.1	417.855
26.11	181.708	26.11	395.375
26.12	209.813	26.12	378.744
26.13	235.043	26.13	370.614
26.14	245.22	26.14	377.458
26.15	243.571	26.15	375.071
26.16	233.597	26.16	379.574
26.17	207.795	26.17	383.855
26.18	182.91	26.18	407.433
26.19	165.735	26.19	411.831
26.2	146.952	26.2	403.38
26.21	134.938	26.21	400.853
26.22	129.324	26.22	402.532
26.23	132.684	26.23	406.367
26.24	138.587	26.24	415.412
26.25	153.724	26.25	409.014
26.26	166.147	26.26	408.323
26.27	181.956	26.27	405.779
26.28	197.798	26.28	407.865
26.29	212.123	26.29	395.957
26.3	217.955	26.3	392.875
26.31	215.195	26.31	396.053
26.32	197.609	26.32	389.682
26.33	163.437	26.33	387.191
26.34	124.13	26.34	384.472
26.35	88.3029	26.35	381.834
26.36	55.8023	26.36	379.349
26.37	49.3531	26.37	377.538
26.38	61.7271	26.38	376.709
26.39	87.8	26.39	377.111
26.4	111.463	26.4	378.298
26.41	134.892	26.41	379.689
26.42	137.521	26.42	381.084
26.43	128.062	26.43	382.336
26.44	121.743	26.44	383.336
26.45	110.553	26.45	384.194
26.46	105.592	26.46	384.767
26.47	105.614	26.47	385.229
26.48	90.8287	26.48	385.756
26.49	61.4685	26.49	386.204
26.5	26.8308	26.5	386.409
26.51	-22.1397	26.51	386.129
26.52	-72.6579	26.52	385.234
26.53	-94.917	26.53	383.863
26.54	-102.798	26.54	382.355
26.55	-98.6184	26.55	380.904
26.56	-72.1315	26.56	379.451
26.57	-45.9281	26.57	378.048
26.58	-24.3494	26.58	376.942
26.59	4.3267	26.59	376.228
26.6	31.925	26.6	376.057
26.61	52.7466	26.61	376.252
26.62	88.3448	26.62	376.686
26.63	128.557	26.63	377.625
26.64	155.927	26.64	379.165
26.65	183.436	26.65	380.885
26.66	205.884	26.66	382.349
26.67	215.497	26.67	383.165
26.68	217.816	26.68	383.089
26.69	210.566	26.69	382.006
26.7	194.081	26.7	379.735
26.71	167.587	26.71	376.264
26.72	139.879	26.72	372.022
26.73	113.479	26.73	367.665
26.74	102.535	26.74	363.701
26.75	100.449	26.75	360.655
26.76	103.962	26.76	358.972
26.77	112.887	26.77	359.066
26.78	124.243	26.78	360.66
26.79	127.22	26.79	363.389
26.8	125.523	26.8	366.731
26.81	122.64	26.81	370.342
26.82	115.533	26.82	373.909
26.83	92.4401	26.83	376.952
26.84	66.9606	26.84	379.124
26.85	34.7938	26.85	380.769
26.86	6.54319	26.86	382.162
26.87	-8.91492	26.87	383.592
26.88	-3.61033	26.88	384.393
26.89	13.8267	26.89	384.316
26.9	52.2203	26.9	383.561
26.91	104.578	26.91	382.218
26.92	144.467	26.92	380.389
26.93	161.673	26.93	377.955
26.94	165.717	26.94	375.186
26.95	163.637	26.95	373.067
26.96	151.766	26.96	372.094
26.97	137.524	26.97	372.292
26.98	126.594	26.98	373.123
26.99	120.422	26.99	374.28
27	104.987	27	375.713
27.01	79.231	27.01	377.06
27.02	66.2419	27.02	378.206
27.03	53.1931	27.03	378.936
27.04	35.2958	27.04	379.385
27.05	30.7356	27.05	380.001
27.06	38.2519	27.06	380.913
27.07	40.9905	27.07	381.971
27.08	45.9072	27.08	382.831
27.09	55.3144	27.09	382.994
27.1	46.0474	27.1	382.294
27.11	37.3772	27.11	380.883
27.12	39.1983	27.12	378.985
27.13	38.0992	27.13	376.847
27.14	38.8574	27.14	375.024
27.15	54.2804	27.15	374.036
27.16	68.2302	27.16	374.315
27.17	60.7161	27.17	375.777
27.18	50.1662	27.18	377.966
27.19	36.4386	27.19	380.425
27.2	16.8033	27.2	382.789
27.21	0.7224	27.21	384.977
27.22	-3.99072	27.22	386.631
27.23	1.47798	27.23	387.535
27.24	14.2791	27.24	387.869
27.25	28.0275	27.25	387.654
27.26	38.6095	27.26	386.99
27.27	42.1947	27.27	385.804
27.28	45.1609	27.28	384.025
27.29	50.7974	27.29	381.978
27.3	61.1183	27.3	380.084
27.31	66.9189	27.31	378.951
27.32	73.0552	27.32	378.652
27.33	80.0232	27.33	379.368
27.34	80.3003	27.34	381.329
27.35	74.4236	27.35	384.179
27.36	81.9473	27.36	387.48
27.37	98.1423	27.37	390.779
27.38	114.248	27.38	393.458
27.39	132.125	27.39	395.519
27.4	154.205	27.4	397.198
27.41	157.902	27.41	398.662
27.42	144.048	27.42	399.946
27.43	126.912	27.43	401.482
27.44	107.556	27.44	403.455
27.45	89.1702	27.45	405.489
27.46	85.0314	27.46	407.47
27.47	90.8171	27.47	409.213
27.48	99.2956	27.48	410.556
27.49	98.0809	27.49	411.726
27.5	92.1967	27.5	412.771
27.51	72.2407	27.51	413.737
27.52	54.4142	27.52	415.015
27.53	43.1631	27.53	416.813
27.54	47.6136	27.54	419.015
27.55	55.9989	27.55	421.181
27.56	69.2923	27.56	423.371
27.57	79.3671	27.57	425.52
27.58	94.0404	27.58	427.788
27.59	105.305	27.59	430.066
27.6	105.272	27.6	432.115
27.61	106.419	27.61	433.949
27.62	121.133	27.62	435.802
27.63	122.902	27.63	437.357
27.64	122.634	27.64	438.6
27.65	126.619	27.65	439.328
27.66	137.824	27.66	439.914
27.67	141.853	27.67	440.842
27.68	167.73	27.68	442.488
27.69	195.546	27.69	444.896
27.7	214.218	27.7	448.168
27.71	225.74	27.71	452.308
27.72	229.959	27.72	457.193
27.73	201.663	27.73	462.497
27.74	168.833	27.74	469.673
27.75	147.691	27.75	472.827
27.76	136.361	27.76	478.531
27.77	129.015	27.77	481.216
27.78	146.829	27.78	485.627
27.79	165.553	27.79	484.791
27.8	179.193	27.8	476.846
27.81	184.855	27.81	464.365
27.82	188.37	27.82	449.841
27.83	186.368	27.83	435.953
27.84	188.331	27.84	424.761
27.85	199.76	27.85	414.127
27.86	203.214	27.86	411.504
27.87	208.515	27.87	411.463
27.88	221.395	27.88	420.918
27.89	223.711	27.89	421.648
27.9	219.18	27.9	434.779
27.91	224.422	27.91	439.992
27.92	237.707	27.92	440.122
27.93	242.059	27.93	437.97
27.94	249.114	27.94	437.72
27.95	263.579	27.95	435.945
27.96	262.949	27.96	437.699
27.97	261.81	27.97	430.76
27.98	267.292	27.98	427.101
27.99	265.515	27.99	424.301
28	266	28	432.81
28.01	277.827	28.01	428.673
28.02	279.207	28.02	424.338
28.03	255.58	28.03	422.6
28.04	239.806	28.04	425.864
28.05	216.681	28.05	430.513
28.06	179.216	28.06	441.349
28.07	146.42	28.07	443.773
28.08	130.597	28.08	448.572
28.09	101.21	28.09	450.785
28.1	81.4413	28.1	447.131
28.11	85.9264	28.11	445.26
28.12	86.8908	28.12	434.283
28.13	86.0985	28.13	430.289
28.14	107.579	28.14	425.479
28.15	121.97	28.15	423.149
28.16	121.454	28.16	425.637
28.17	129.922	28.17	428.409
28.18	130.469	28.18	430.951
28.19	112.599	28.19	437.782
28.2	104.094	28.2	439.74
28.21	97.5579	28.21	450.14
28.22	70.9828	28.22	455.484
28.23	54.8879	28.23	462
28.24	55.457	28.24	460.872
28.25	49.7155	28.25	453.804
28.26	45.5852	28.26	448.673
28.27	48.0712	28.27	450.578
28.28	43.7806	28.28	447.611
28.29	36.9389	28.29	452.829
28.3	34.0282	28.3	440.323
28.31	27.8242	28.31	435.576
28.32	28.2403	28.32	425.236
28.33	36.4811	28.33	409.196
28.34	46.1616	28.34	402.219
28.35	48.9348	28.35	393.806
28.36	50.3989	28.36	390.292
28.37	37.0826	28.37	396.114
28.38	21.3719	28.38	403.707
28.39	2.50968	28.39	411.524
28.4	-10.0816	28.4	414.164
28.41	-9.00567	28.41	412.949
28.42	26.0152	28.42	407.375
28.43	65.4269	28.43	410.968
28.44	110.941	28.44	423.321
28.45	149.115	28.45	434.98
28.46	180.365	28.46	448.854
28.47	191.21	28.47	470.765
28.48	186.75	28.48	498.99
28.49	161.285	28.49	525.694
28.5	130.409	28.5	558.83
28.51	96.1301	28.51	582.391
28.52	62.6708	28.52	606.461
28.53	17.5851	28.53	635.553
28.54	-32.9052	28.54	661.488
28.55	-92.2234	28.55	687.433
28.56	-147.492	28.56	710.905
28.57	-197.411	28.57	733.443
28.58	-234.152	28.58	754.888
28.59	-244.721	28.59	772.965
28.6	-213.577	28.6	794.959
28.61	-163.611	28.61	818.79
28.62	-102.217	28.62	834.077
28.63	-39.5522	28.63	860.948
28.64	3.28846	28.64	879.413
28.65	12.1129	28.65	920.087
28.66	3.65284	28.66	978.548
28.67	-34.6625	28.67	1068.94
28.68	-85.096	28.68	1189.24
28.69	-128.968	28.69	1336.61
28.7	-150.457	28.7	1544.97
28.71	-187.615	28.71	1805.58
28.72	-195.767	28.72	2149.98
28.73	-204.299	28.73	2605.2
28.74	-221.113	28.74	3139.58
28.75	-243.431	28.75	3778.43
28.76	-247.104	28.76	4454.75
28.77	-260.835	28.77	5128.43
28.78	-246.637	28.78	5794.48
28.79	-194.323	28.79	6467.23
28.8	-123.365	28.8	7135.47
28.81	-67.4712	28.81	7781.28
28.82	0.45562	28.82	8442.65
28.83	37.4119	28.83	9144.21
28.84	54.5303	28.84	9926.03
28.85	45.4278	28.85	10868.7
28.86	40.7896	28.86	12051
28.87	22.5627	28.87	13624.8
28.88	38.4231	28.88	15793
28.89	49.352	28.89	18701.4
28.9	77.496	28.9	22372.6
28.91	78.0465	28.91	26733.1
28.92	57.0196	28.92	31566.5
28.93	2.00443	28.93	36515.9
28.94	-3.4091	28.94	41125.2
28.95	39.9306	28.95	44918.7
28.96	127.634	28.96	47500.6
28.97	233.341	28.97	48638.1
28.98	365.402	28.98	48300.2
28.99	459.1	28.99	46643.8
29	511.405	29	43959.6
29.01	490.319	29.01	40590.5
29.02	465.141	29.02	36857.2
29.03	445.457	29.03	32997.4
29.04	512.259	29.04	29147.4
29.05	699.736	29.05	25367.2
29.06	1021.57	29.06	21681.7
29.07	1507.78	29.07	18126.7
29.08	2215.54	29.08	14771.1
29.09	3113.94	29.09	11711.3
29.1	4186.5	29.1	9048.81
29.11	5407.83	29.11	6858.92
29.12	6671.62	29.12	5169.15
29.13	7776.47	29.13	3951.23
29.14	8624.14	29.14	3129.8
29.15	9089.85	29.15	2605.27
29.16	9124.96	29.16	2275
29.17	8744.28	29.17	2056.99
29.18	8102.29	29.18	1896.33
29.19	7288.26	29.19	1763.72
29.2	6431.22	29.2	1647.46
29.21	5598.43	29.21	1544.19
29.22	4836.7	29.22	1452.99
29.23	4072.01	29.23	1374.17
29.24	3316.37	29.24	1306.65
29.25	2553.31	29.25	1248.63
29.26	1842.66	29.26	1197.79
29.27	1217.34	29.27	1152.81
29.28	734.904	29.28	1112.17
29.29	384.729	29.29	1075.44
29.3	171.603	29.3	1041.87
29.31	72.279	29.31	1010.81
29.32	63.2377	29.32	981.994
29.33	43.6467	29.33	955.476
29.34	-0.52164	29.34	931.455
29.35	-28.0123	29.35	909.477
29.36	-46.362	29.36	889.333
29.37	-52.6698	29.37	870.5
29.38	-60.6727	29.38	852.624
29.39	-69.4854	29.39	835.743
29.4	-69.6697	29.4	819.508
29.41	-71.3283	29.41	803.424
29.42	-72.4132	29.42	787.526
29.43	-69.2406	29.43	771.639
29.44	-72.4318	29.44	756.643
29.45	-77.741	29.45	742.803
29.46	-91.2175	29.46	730.525
29.47	-102.63	29.47	719.285
29.48	-115.509	29.48	708.95
29.49	-127.616	29.49	699.343
29.5	-133.125	29.5	689.982
29.51	-129.102	29.51	680.153
29.52	-115.993	29.52	669.934
29.53	-86.679	29.53	659.209
29.54	-52.1286	29.54	649.143
29.55	-23.3405	29.55	640.225
29.56	-0.09827	29.56	632.805
29.57	19.1607	29.57	626.701
29.58	22.1996	29.58	622.025
29.59	19.73	29.59	618.308
29.6	14.8025	29.6	614.789
29.61	15.0255	29.61	610.451
29.62	10.3628	29.62	604.817
29.63	8.58313	29.63	597.561
29.64	8.92183	29.64	589.242
29.65	12.3076	29.65	580.109
29.66	12.8626	29.66	570.626
29.67	11.6088	29.67	561.514
29.68	0.81091	29.68	553.646
29.69	-11.7399	29.69	547.202
29.7	-19.2893	29.7	542.053
29.71	-22.1842	29.71	537.805
29.72	-25.0218	29.72	534.335
29.73	-14.3381	29.73	531.522
29.74	6.49113	29.74	529.17
29.75	21.7424	29.75	526.862
29.76	26.5103	29.76	524.559
29.77	30.071	29.77	522.291
29.78	19.5106	29.78	520.43
29.79	-6.38071	29.79	518.631
29.8	-31.4886	29.8	516.945
29.81	-47.6065	29.81	515.615
29.82	-56.8265	29.82	515.02
29.83	-41.5874	29.83	515.203
29.84	-11.8626	29.84	516.16
29.85	5.78713	29.85	517.269
29.86	14.3375	29.86	518.31
29.87	25.8217	29.87	518.666
29.88	16.0195	29.88	518.116
29.89	-14.1831	29.89	516.199
29.9	-44.904	29.9	513.201
29.91	-70.4558	29.91	509.331
29.92	-94.2658	29.92	504.992
29.93	-109.968	29.93	500.34
29.94	-112.925	29.94	495.825
29.95	-113.638	29.95	491.177
29.96	-110.67	29.96	486.715
29.97	-102.83	29.97	482.454
29.98	-91.9213	29.98	478.653
[truncated: 1,002 more rows]
