# Supplementary material for: Direct photo-patterning of halide perovskites toward machine-learning-assisted erasable photonic cryptography
Source: Nat Commun. 2025 Apr 7;16:3316. doi: 10.1038/s41467-025-58677-7 (PMC11977006; doi:10.1038/s41467-025-58677-7)
Supplement: Supplementary file 5 — Source Data [file 41467_2025_58677_MOESM5_ESM.zip › Source Data/Source Data Fig. 5.xlsx]

## Sheet: Fig. 5e
Epochs	Accuracy
0	0.1
100	0.2
200	0.6
300	0.8
400	0.85
500	0.87
600	0.88
700	0.89
800	0.89
900	0.9
1000	0.9
1100	0.91
1200	0.92
1300	0.93
1400	0.93
1500	0.94
1600	0.94
1700	0.94
1800	0.94
1900	0.94
2000	0.94

## Sheet: Fig. 5f
X	Y
00	95
01	95
10	93
11	93
